# Supplementary material for: Causal network models of SARS-CoV-2 expression and aging to identify candidates for drug repurposing
Source: Nat Commun. 2021 Feb 15;12:1024. doi: 10.1038/s41467-021-21056-z (PMC7884845; doi:10.1038/s41467-021-21056-z)
Supplement: Supplementary file 2 — Supplementary Data 1 [file 41467_2021_21056_MOESM2_ESM.xlsx]

## Sheet: A549
Drug Name	Autoencoder Correlation	Original Correlation	PCA (100 PCs) Correlation
doxapram	0.882798	0.272644	0.351179
dasatinib	0.882561	0.258116	0.332979
cyproheptadine	0.882541	0.256339	0.332111
ribavirin	0.881823	0.273643	0.359737
ethambutol	0.881799	0.274437	0.354891
clemastine	0.8811	0.257571	0.325854
levocabastine	0.881014	0.255604	0.330668
rimexolone	0.880851	0.254807	0.334989
haloperidol	0.880793	0.250257	0.320632
cefdinir	0.880768	0.260937	0.339461
tubocurarine	0.880568	0.250363	0.324947
flumazenil	0.880312	0.252801	0.325629
clopidogrel	0.880086	0.238523	0.308525
niacin	0.87977	0.257589	0.333049
mepivacaine	0.879377	0.261619	0.337809
clozapine	0.879108	0.23188	0.29878
moexipril	0.878985	0.268611	0.351541
buspirone	0.878939	0.21763	0.276555
quinapril	0.878923	0.244006	0.318997
scopolamine	0.878491	0.223222	0.28915
terconazole	0.878371	0.227709	0.295151
verteporfin	0.878343	0.262961	0.340446
flecainide	0.878141	0.254179	0.331116
prednisone	0.878008	0.209849	0.269797
axitinib	0.877977	0.216764	0.281083
tofacitinib	0.877944	0.217908	0.282892
chenodeoxycholic-acid	0.877833	0.209995	0.274423
etodolac	0.877756	0.20377	0.262208
rivaroxaban	0.877618	0.227283	0.296923
clofarabine	0.877593	0.220991	0.286493
desipramine	0.877493	0.213632	0.28018
mitotane	0.877388	0.214183	0.278607
capecitabine	0.877358	0.194999	0.262252
econazole	0.877135	0.215093	0.276869
ropivacaine	0.877111	0.179517	0.230696
estradiol-valerate	0.877109	0.244431	0.314881
fluvoxamine	0.877073	0.188021	0.241386
olopatadine	0.877013	0.200578	0.263618
tigecycline	0.876654	0.182659	0.234578
phentolamine	0.876577	0.220884	0.286436
sitagliptin	0.876577	0.213487	0.278502
risperidone	0.876557	0.196968	0.255015
desoximetasone	0.876492	0.202868	0.264966
hydralazine	0.876438	0.179661	0.23115
aprepitant	0.876431	0.210364	0.272753
dipyridamole	0.876283	0.204493	0.268874
treprostinil	0.876193	0.212849	0.276242
flunisolide	0.876184	0.22549	0.291532
amodiaquine	0.87617	0.188438	0.242924
perindopril	0.876157	0.188124	0.242004
methantheline	0.876118	0.211573	0.278036
tolmetin	0.87604	0.187186	0.243627
naftifine	0.875874	0.22214	0.288731
loxapine	0.875826	0.185642	0.244104
fexofenadine	0.875811	0.175223	0.233212
floxuridine	0.875593	0.197881	0.25685
dolasetron	0.875386	0.195771	0.257703
noretynodrel	0.875268	0.206219	0.271898
albendazole	0.875189	0.201047	0.263108
phenelzine	0.874966	0.185132	0.238176
zolmitriptan	0.874928	0.153764	0.198614
ruxolitinib	0.874877	0.157359	0.201459
bicalutamide	0.874477	0.165947	0.210654
guanfacine	0.87442	0.176025	0.229964
diflunisal	0.874298	0.2059	0.270633
halcinonide	0.87413	0.257532	0.340855
pirfenidone	0.874077	0.159395	0.206393
cabergoline	0.874049	0.17415	0.229128
oxyphenonium	0.873974	0.175283	0.236624
sulconazole	0.873905	0.192732	0.246662
erlotinib	0.87378	0.184494	0.241423
danazol	0.873746	0.229322	0.300874
metaxalone	0.873678	0.163422	0.208697
dantrolene	0.873556	0.234336	0.308801
chlorambucil	0.873516	0.190241	0.248515
rosuvastatin	0.873217	0.159991	0.213873
propofol	0.873217	0.180815	0.23128
mephentermine	0.873089	0.170067	0.218684
tinidazole	0.872945	0.216819	0.292058
cefixime	0.872904	0.174669	0.230158
naproxen	0.872851	0.166799	0.217074
belinostat	0.872837	0.181192	0.241219
amitriptyline	0.872172	0.179015	0.229886
felbamate	0.872106	0.182092	0.240142
primaquine	0.871999	0.175344	0.222904
thiotepa	0.871812	0.164942	0.218581
irinotecan	0.871778	0.14652	0.190529
vemurafenib	0.871776	0.187606	0.234414
cefaclor	0.871679	0.158281	0.211203
perphenazine	0.871663	0.191498	0.246914
palonosetron	0.871504	0.228023	0.301617
trimethobenzamide	0.870958	0.160442	0.203517
efavirenz	0.870887	0.149177	0.196239
glimepiride	0.870873	0.16107	0.212028
nonoxynol-9	0.870834	0.125858	0.151015
prednicarbate	0.870809	0.163107	0.213876
formoterol	0.87072	0.169351	0.225679
imatinib	0.870554	0.141284	0.185597
mometasone	0.870118	0.238936	0.30959
sertraline	0.869737	0.129212	0.162842
duloxetine	0.869702	0.151448	0.197251
acitretin	0.86915	0.162215	0.213017
entecavir	0.869035	0.147008	0.191852
iloprost	0.86871	0.132897	0.178381
lenalidomide	0.868685	0.178656	0.238123
sunitinib	0.86859	0.187617	0.247193
carteolol	0.868212	0.138441	0.176779
varenicline	0.868123	0.138731	0.177442
norgestrel	0.867094	0.155087	0.204887
daunorubicin	0.866987	0.292819	0.373421
pazopanib	0.866959	0.165798	0.216378
piperacetazine	0.86689	0.187644	0.247633
diclofenamide	0.866526	0.156815	0.21257
vorinostat	0.866485	0.176368	0.228848
iobenguane	0.866057	0.16834	0.223145
docetaxel	0.865823	0.134869	0.178106
sorafenib	0.865171	0.12485	0.166825
praziquantel	0.865162	0.123831	0.168212
didanosine	0.864826	0.133556	0.176159
methysergide	0.86472	0.163372	0.212543
tolbutamide	0.864426	0.127898	0.153604
bendroflumethiazide	0.864288	0.125779	0.169519
raltegravir	0.864129	0.101053	0.138117
mifepristone	0.86366	0.111552	0.140628
vardenafil	0.863456	0.108213	0.13927
caffeine	0.863335	0.111931	0.14557
bosutinib	0.862957	0.117351	0.155975
palbociclib	0.86294	0.131272	0.166859
digitoxin	0.862416	0.0753254	0.105582
afatinib	0.862327	0.0927138	0.116672
lypressin	0.862104	0.121686	0.162792
irbesartan	0.861579	0.142845	0.189335
ketotifen	0.861473	0.105019	0.135196
lovastatin	0.861003	0.170514	0.222671
terazosin	0.860976	0.125196	0.163862
aminoglutethimide	0.860848	0.144017	0.189277
milrinone	0.860716	0.145564	0.189963
metolazone	0.860709	0.0978283	0.118527
iloperidone	0.860586	0.136533	0.183731
vinorelbine	0.860571	0.109073	0.145474
cilastatin	0.860482	0.0936692	0.119635
tacrolimus	0.860454	0.114085	0.140929
disopyramide	0.859835	0.104739	0.137374
pinacidil	0.859765	0.0976478	0.122181
menadione	0.85959	0.282569	0.383877
biperiden	0.858967	0.0820539	0.110165
decitabine	0.858601	0.068271	0.0885348
glipizide	0.858135	0.107265	0.139614
carbinoxamine	0.857918	0.0968496	0.126187
warfarin	0.857793	0.14449	0.191988
cladribine	0.857687	0.0920344	0.113318
propafenone	0.857422	0.115067	0.151338
linezolid	0.857278	0.10993	0.149408
chloroxine	0.856463	0.0820663	0.113023
auranofin	0.856219	0.165667	0.215498
riboflavin	0.855849	0.067488	0.0905483
lamivudine	0.855275	0.0985312	0.130577
pyrimethamine	0.854912	0.110759	0.142065
paclitaxel	0.854693	0.111873	0.137694
chloroquine	0.85462	0.252469	0.355554
ketoprofen	0.854486	0.116311	0.15364
lofexidine	0.851925	0.12306	0.168497
reserpine	0.851715	0.0887187	0.115279
vecuronium	0.851174	0.106869	0.139882
bumetanide	0.851141	0.0564795	0.074603
trazodone	0.850584	0.0730881	0.0945029
mycophenolate-mofetil	0.850333	0.0838496	0.113693
leflunomide	0.850124	0.170361	0.214426
triclosan	0.849963	0.100932	0.125712
spironolactone	0.849879	0.0837963	0.113207
nilutamide	0.849535	0.0620213	0.087253
dexamethasone	0.848079	0.136977	0.185079
rabeprazole	0.848044	0.0764368	0.100663
citalopram	0.847332	0.0888266	0.116838
anastrozole	0.846236	0.0631755	0.0961086
moxifloxacin	0.845985	0.0655304	0.088267
azithromycin	0.844317	0.125762	0.164097
celecoxib	0.843371	0.0426375	0.0561408
thiothixene	0.843193	0.0727282	0.0877633
dextromethorphan	0.842071	0.0762771	0.0996358
pravastatin	0.841955	0.0635109	0.0838498
isotretinoin	0.841703	0.0556102	0.0727609
lapatinib	0.841491	0.0748284	0.108313
doxepin	0.841115	0.0910805	0.114186
dienestrol	0.841036	0.170063	0.219239
crizotinib	0.839578	0.126981	0.16957
repaglinide	0.839544	0.0995319	0.143852
dipivefrine	0.837984	0.135928	0.176268
chlorpromazine	0.837561	0.0893112	0.115785
labetalol	0.837068	0.0502227	0.0681971
telmisartan	0.836738	0.0757737	0.102967
quinidine	0.836653	0.0511316	0.0564702
ranitidine	0.835957	0.0574549	0.0776195
ethinyl-estradiol	0.835389	0.140401	0.172394
piroxicam	0.835274	0.0206572	0.0261039
alfuzosin	0.835148	0.0503241	0.064225
cefotiam	0.834394	0.0970691	0.133078
propoxycaine	0.834274	0.0612439	0.0780504
ivermectin	0.832526	0.0354558	0.0410079
altretamine	0.83133	0.0327188	0.0398428
mepyramine	0.831244	0.0453537	0.058903
tripelennamine	0.830898	0.0510332	0.0708795
diltiazem	0.830096	0.0708794	0.0937773
gemcitabine	0.82985	0.111895	0.134463
propranolol	0.828122	0.0790765	0.102482
erythromycin	0.827334	0.0260792	0.0329968
midodrine	0.82717	0.0209764	0.0301534
nimodipine	0.826797	0.0612704	0.0821285
chlortetracycline	0.825923	0.152005	0.199675
amantadine	0.824522	0.0803001	0.108977
nateglinide	0.824037	0.0277741	0.0414974
isradipine	0.823813	0.0658859	0.0874999
bromocriptine	0.823445	0.0716065	0.0935376
lopinavir	0.822188	0.0343647	0.0423883
nilotinib	0.820261	0.0680022	0.0941652
finasteride	0.820154	0.0192862	0.0209918
cilostazol	0.817468	0.0438589	0.0503459
valsartan	0.816893	0.00534649	0.00745778
cetirizine	0.816674	0.0358162	0.0488156
toremifene	0.814106	0.118421	0.153057
procarbazine	0.813335	0.031524	0.0476319
hydrocortisone	0.807663	0.0394271	0.0543385
mexiletine	0.807513	0.0124446	0.0193117
topotecan	0.804912	0.0131327	0.0112706
benzonatate	0.804501	-0.0219375	-0.0422338
calcifediol	0.804084	0.0112699	0.016158
brinzolamide	0.801117	0.0242094	0.0359111
metoclopramide	0.80064	0.0301534	0.0508892
etacrynic-acid	0.799183	0.112508	0.147959
levocetirizine	0.797042	0.0305911	0.0393648
medroxyprogesterone	0.796434	0.0464017	0.0637912
enalapril	0.795761	0.025213	0.0320194
phenoxybenzamine	0.795066	0.0261829	0.0278925
probenecid	0.794425	0.0412825	0.050575
vinblastine	0.792093	-0.00816415	-0.0158889
fludroxycortide	0.790536	0.0425031	0.0519398
dydrogesterone	0.78911	0.0490684	0.0698603
norepinephrine	0.788245	0.137668	0.206911
profenamine	0.788039	0.132556	0.179952
naphazoline	0.787397	0.0886433	0.114108
betamethasone	0.786061	0.0211923	0.0244822
doxylamine	0.784522	0.019283	0.0219385
bupropion	0.781552	-0.00655879	-0.0168041
pitavastatin	0.777688	0.0323609	0.0459521
ziprasidone	0.777038	-0.0267083	-0.0389548
granisetron	0.775868	-0.032951	-0.0388379
butoconazole	0.775284	-0.0107867	-0.00761168
miglitol	0.774524	-0.0197527	-0.0153941
thiethylperazine	0.774068	-0.0112388	-0.0188411
venlafaxine	0.773791	-0.0123709	-0.0203382
propantheline	0.772962	0.119479	0.185224
ranolazine	0.770682	-0.0246898	-0.0323316
primidone	0.769753	0.00143464	0.00935955
guaifenesin	0.768792	0.105333	0.149329
latanoprost	0.768644	0.00136168	0.00496091
memantine	0.767758	-0.0111944	-0.0111892
protriptyline	0.764111	0.0140344	0.0160376
escitalopram	0.762908	-0.000855123	0.00168639
biotin	0.761203	0.0208296	0.0206235
norgestimate	0.761131	-0.0229656	-0.0310789
dihydroergotamine	0.759575	0.12535	0.165508
proxymetacaine	0.757335	-0.0301314	-0.0334247
phenytoin	0.756206	0.0759085	0.11391
sulfasalazine	0.755733	0.0222233	0.0314392
triamcinolone	0.754842	0.0911327	0.119687
felodipine	0.753255	-0.00964391	-0.00932828
nicotine	0.751894	0.0182863	0.0367133
olmesartan	0.750987	-0.0279961	-0.0331391
carvedilol	0.744041	-0.00464575	-0.00319034
verapamil	0.740709	0.0166059	0.0292866
naltrexone	0.74024	0.0186163	0.0229938
hexylcaine	0.735269	0.000853275	0.0109047
brimonidine	0.73504	-0.00930941	-0.0191955
everolimus	0.734167	-0.0594707	-0.0919521
deferiprone	0.734081	0.0198868	0.0182115
clofazimine	0.733888	-0.00568438	-0.0230116
mephenytoin	0.7312	0.0788317	0.109696
digoxin	0.728574	-0.133044	-0.161264
quinethazone	0.727538	0.0408213	0.063954
azelastine	0.722217	-0.00250616	-0.00665262
prochlorperazine	0.718358	-0.0313895	-0.0482605
droperidol	0.717104	-0.0237105	-0.0275806
imipramine	0.714515	0.0363737	0.0508635
penciclovir	0.713291	-0.0250306	-0.0260407
methotrexate	0.701418	0.014728	0.0144558
prednisolone	0.696715	-0.0239821	-0.0301736
fluoxetine	0.694766	0.0740598	0.0937216
medrysone	0.692954	0.0338579	0.0480919
progesterone	0.690561	-0.0204144	-0.0242765
tretinoin	0.68115	0.00369655	-0.000884792
metrizamide	0.678059	0.0432182	0.0705218
pargyline	0.669707	-0.0584069	-0.0675476
amiloride	0.667107	0.0135523	0.0139462
ethotoin	0.659949	0.0650217	0.0819609
levetiracetam	0.652642	-0.0314476	-0.0429706
trifluoperazine	0.651672	0.0667772	0.0898071
phenazopyridine	0.651642	-0.0271538	-0.0501786
olaparib	0.651486	0.0986752	0.15629
diphenhydramine	0.650899	-0.0178395	-0.0284723
terbinafine	0.649915	-0.0457631	-0.0561866
fluvastatin	0.63547	-0.0627409	-0.0828208
mycophenolic-acid	0.634252	-0.0363066	-0.0547717
esomeprazole	0.627325	-0.0442816	-0.0621717
oxymetazoline	0.62611	-0.0212806	-0.0267564
paroxetine	0.61849	-0.040415	-0.0543068
carbamazepine	0.616538	0.0280585	0.0300879
teniposide	0.609415	0.00800283	0.0166685
sildenafil	0.607959	-0.0187664	-0.0361857
molindone	0.607424	0.0437155	0.0502938
lamotrigine	0.606146	-0.0409248	-0.0729098
desloratadine	0.595999	-0.0183178	-0.0243642
gefitinib	0.592962	-0.040551	-0.0566372
ropinirole	0.58823	-0.10301	-0.140612
metoprolol	0.587697	-0.0852315	-0.103266
pentoxifylline	0.587409	-0.0372852	-0.0498139
glycopyrrolate	0.580215	-0.0509224	-0.0607093
milnacipran	0.577634	-0.0583273	-0.0746251
olanzapine	0.576738	-0.0629518	-0.0849282
sumatriptan	0.575867	-0.0642743	-0.078089
meropenem	0.5597	-0.0702229	-0.0921405
dactinomycin	0.558205	0.0183415	0.0155593
cortisone	0.550985	-0.034252	-0.0455435
rifaximin	0.547631	-0.0489503	-0.0612801
mirtazapine	0.529668	-0.0758169	-0.0860344
mesalazine	0.52959	-0.0411941	-0.0664564
omeprazole	0.515042	-0.0737183	-0.101705
amcinonide	0.51136	-0.0591461	-0.0736449
naloxone	0.508774	-0.0250343	-0.0259131
pantoprazole	0.505821	-0.0349492	-0.0443698
fluocinonide	0.501939	0.0749376	0.0948567
estradiol	0.494487	-0.0342349	-0.0491751
balsalazide	0.49375	-0.0032516	0.00160494
isocarboxazid	0.470416	-0.123496	-0.166314
sirolimus	0.422706	-0.0606651	-0.080245
tiagabine	0.39536	-0.0987786	-0.123985
meclofenamic-acid	0.378992	-0.0709414	-0.100579
atomoxetine	0.376686	-0.0806282	-0.104095
fluphenazine	0.346142	-0.0335287	-0.0582466
eprosartan	0.337655	0.0122026	0.0184543
raloxifene	0.33243	-0.0263574	-0.0386714
mesna	0.322503	-0.048071	-0.0659296
tamoxifen	0.315337	-0.0518936	-0.0722371
galantamine	0.269016	-0.0333157	-0.0436446
diethylcarbamazine	0.261058	0.0761917	0.0939597
flutamide	0.252173	-0.0695845	-0.0973092
azacitidine	0.25064	-0.166637	-0.229249
fluorometholone	0.234998	0.0791323	0.103906
benzthiazide	0.229256	-0.0873291	-0.116491
clarithromycin	0.199856	-0.091898	-0.127512
methimazole	0.168179	-0.0154403	-0.0142741
fludarabine	0.160056	-0.105351	-0.137445
tacrine	0.158185	-0.116773	-0.158734
prazosin	0.135336	-0.135952	-0.177046
ritonavir	0.114316	-0.076457	-0.108253
ketorolac	0.110188	-0.100417	-0.135524
indapamide	0.105289	-0.0528406	-0.0759282
sulindac	0.0829622	-0.0886339	-0.10536
fluconazole	0.0718075	-0.132435	-0.164939
nicardipine	0.0646625	-0.0387357	-0.052369
flavoxate	0.0557651	-0.00692052	-0.0119776
triflupromazine	0.0431344	-0.137091	-0.185876
meloxicam	0.0158419	-0.092833	-0.121018
ceforanide	0.0144478	-0.0425743	-0.0655784
clofibrate	0.00989521	-0.0998727	-0.129605
doxorubicin	0.0072652	0.0195597	0.032054
loteprednol	-0.00555972	-0.0992842	-0.129991
pancuronium	-0.0119651	-0.106996	-0.155248
sertaconazole	-0.0161217	0.034631	0.0497447
estropipate	-0.0372209	-0.0649003	-0.0836974
tolazamide	-0.0459075	-0.0951188	-0.130934
oxcarbazepine	-0.0610649	-0.0704545	-0.0954298
ipratropium	-0.0841192	-0.0616689	-0.0810002
ganciclovir	-0.0891614	-0.00489078	-0.0140014
methazolamide	-0.106353	-0.0609249	-0.0726957
griseofulvin	-0.143149	-0.0858092	-0.124069
edrophonium	-0.14448	-0.0626477	-0.0952977
nortriptyline	-0.148338	-0.120942	-0.168903
tranylcypromine	-0.149369	-0.0444925	-0.0628205
nifedipine	-0.153555	-0.0634517	-0.0877045
cimetidine	-0.154811	-0.11224	-0.153298
doxercalciferol	-0.166481	-0.126658	-0.166832
zileuton	-0.191934	-0.0200492	-0.0213351
liothyronine	-0.21996	0.0156578	0.0227746
saquinavir	-0.22136	-0.0666183	-0.0992596
ibuprofen	-0.221653	-0.0598716	-0.0700795
promethazine	-0.225703	-0.0163652	-0.0134804
quinine	-0.228849	-0.00134384	-0.00787298
methocarbamol	-0.231074	-0.148299	-0.196059
dicycloverine	-0.233659	-0.0264368	-0.0353618
carbidopa	-0.239222	-0.0937547	-0.134126
amiodarone	-0.260051	-0.0544221	-0.0736498
vincristine	-0.265964	-0.180342	-0.244067
tropicamide	-0.268613	-0.0278165	-0.0293416
triamterene	-0.281495	-0.159624	-0.207694
spectinomycin	-0.297394	-0.10108	-0.145473
iocetamic-acid	-0.3042	-0.022489	-0.0454213
donepezil	-0.320727	-0.113065	-0.151208
panobinostat	-0.322788	-0.155804	-0.208511
calcipotriol	-0.328695	-0.112966	-0.154256
torasemide	-0.373943	-0.0824699	-0.111621
niclosamide	-0.376406	-0.182048	-0.242246
ticlopidine	-0.383257	-0.137132	-0.177058
chlorprothixene	-0.389871	-0.157197	-0.209703
budesonide	-0.405929	-0.0731563	-0.0942058
estrone	-0.409027	-0.13872	-0.180985
bethanechol	-0.41676	-0.14119	-0.200958
tetracycline	-0.418455	-0.112699	-0.133823
orphenadrine	-0.425416	-0.113522	-0.151106
epirubicin	-0.441442	-0.104341	-0.124657
temsirolimus	-0.466081	-0.0665441	-0.109084
probucol	-0.474135	-0.1662	-0.21861
crotamiton	-0.476272	-0.144452	-0.189581
rizatriptan	-0.476607	-0.147688	-0.188836
mupirocin	-0.479916	-0.114509	-0.154806
atovaquone	-0.484901	-0.0170505	-0.0150551
nalbuphine	-0.492699	-0.13393	-0.172285
lidocaine	-0.529463	-0.155399	-0.203021
trioxsalen	-0.536231	-0.126377	-0.166654
dapsone	-0.537548	-0.134554	-0.195743
amoxicillin	-0.538601	-0.1188	-0.191386
clonidine	-0.539124	-0.143595	-0.193658
dopamine	-0.54269	-0.110154	-0.147814
cisplatin	-0.547404	-0.132307	-0.181077
enzalutamide	-0.55049	-0.0632007	-0.0907281
tiabendazole	-0.554196	-0.207853	-0.273245
loperamide	-0.555125	-0.129757	-0.173773
nadolol	-0.559258	-0.185394	-0.247431
bisoprolol	-0.576327	-0.142631	-0.186823
acetylcysteine	-0.578654	-0.135644	-0.182077
doxycycline	-0.58987	-0.139609	-0.212679
pramipexole	-0.592243	-0.149931	-0.193062
amlodipine	-0.604476	-0.13988	-0.18669
metyrapone	-0.609769	-0.0290427	-0.0425518
valproic-acid	-0.611004	-0.0800829	-0.0976846
methoxsalen	-0.616794	-0.116185	-0.158192
diazoxide	-0.62511	-0.129411	-0.167017
salmeterol	-0.625175	-0.0998714	-0.138185
amifostine	-0.632341	-0.154152	-0.20082
bortezomib	-0.634991	-0.245509	-0.346208
metformin	-0.638017	-0.169562	-0.222399
diclofenac	-0.644528	-0.14964	-0.19546
clotrimazole	-0.645302	-0.144194	-0.203375
cefotaxime	-0.648795	-0.157652	-0.215544
imiquimod	-0.653127	-0.0830952	-0.103209
betaxolol	-0.657162	-0.170727	-0.229442
benazepril	-0.662764	-0.138488	-0.176447
stavudine	-0.669901	-0.192965	-0.257967
mafenide	-0.673411	-0.166172	-0.228038
alimemazine	-0.674912	-0.0428858	-0.055566
cyclopentolate	-0.686084	-0.0612953	-0.0937264
atorvastatin	-0.686284	-0.0706938	-0.105497
artemether	-0.69055	-0.167452	-0.240868
tetrabenazine	-0.698877	-0.0431817	-0.053538
ramipril	-0.709847	-0.198064	-0.249411
norethindrone	-0.710912	-0.100847	-0.141559
pyrvinium-pamoate	-0.716141	-0.229908	-0.292189
etomidate	-0.717962	-0.188171	-0.246313
ofloxacin	-0.718021	-0.124079	-0.172993
pindolol	-0.720131	-0.197108	-0.262679
procainamide	-0.730702	-0.193756	-0.257347
dicloxacillin	-0.73088	-0.12054	-0.157126
elvitegravir	-0.732475	-0.216537	-0.291742
idarubicin	-0.739427	-0.0878047	-0.12781
brompheniramine	-0.740359	-0.158193	-0.213783
losartan	-0.742494	-0.163539	-0.224821
amoxapine	-0.742767	-0.114097	-0.149191
cinacalcet	-0.744429	-0.185731	-0.252576
chlorphenamine	-0.746344	-0.18514	-0.248066
levonorgestrel	-0.7489	-0.195433	-0.261799
disulfiram	-0.749991	-0.254341	-0.342124
maraviroc	-0.750408	-0.111601	-0.144562
gemfibrozil	-0.751688	-0.143867	-0.188457
propylthiouracil	-0.751751	-0.185959	-0.25305
ingenol	-0.752125	-0.312463	-0.447205
piperacillin	-0.752447	-0.170011	-0.257983
ondansetron	-0.753113	-0.159916	-0.211252
famciclovir	-0.758053	-0.219018	-0.285037
amlexanox	-0.760739	-0.148032	-0.193764
voriconazole	-0.76093	-0.217382	-0.279454
procyclidine	-0.761315	-0.189817	-0.265152
pemetrexed	-0.763039	-0.118785	-0.152768
vidarabine	-0.763434	-0.204177	-0.265661
enalaprilat	-0.763443	-0.176033	-0.231036
mitoxantrone	-0.764364	-0.146756	-0.196231
pyrazinamide	-0.765697	-0.186132	-0.266865
rifabutin	-0.773699	-0.200658	-0.264143
fulvestrant	-0.776809	-0.217339	-0.283262
etoposide	-0.77697	-0.195203	-0.265601
thalidomide	-0.782126	-0.180363	-0.239232
oxybutynin	-0.784547	-0.180294	-0.245687
nizatidine	-0.785738	-0.220177	-0.289413
tadalafil	-0.786878	-0.169331	-0.234896
pimozide	-0.78758	-0.184463	-0.260563
cefpodoxime	-0.787881	-0.199904	-0.262439
diphemanil	-0.788999	-0.116218	-0.157243
pioglitazone	-0.789871	-0.18324	-0.242364
oxaprozin	-0.790098	-0.203357	-0.26986
temozolomide	-0.790353	-0.207277	-0.271345
acyclovir	-0.791204	-0.209338	-0.298046
nelfinavir	-0.794444	-0.192948	-0.267199
loratadine	-0.796911	-0.195322	-0.263163
mestinon	-0.796952	-0.268242	-0.360031
acetylcholine	-0.797226	-0.215941	-0.298325
cefoxitin	-0.797957	-0.21349	-0.290771
zonisamide	-0.801265	-0.185696	-0.253066
simvastatin	-0.80163	-0.153965	-0.206362
rimantadine	-0.805448	-0.197558	-0.27675
mefloquine	-0.806046	-0.155164	-0.240141
riluzole	-0.806071	-0.233616	-0.316128
megestrol	-0.806527	-0.122018	-0.163029
metronidazole	-0.807584	-0.191139	-0.262932
entacapone	-0.807778	-0.206926	-0.300817
itraconazole	-0.80821	-0.206882	-0.275136
icosapent	-0.808385	-0.192042	-0.279091
hydroflumethiazide	-0.809219	-0.236907	-0.326405
demeclocycline	-0.809248	-0.209712	-0.290129
mercaptopurine	-0.809667	-0.227317	-0.308895
tolterodine	-0.809806	-0.203416	-0.275966
eplerenone	-0.810407	-0.208327	-0.289382
febuxostat	-0.810852	-0.15288	-0.201103
cytarabine	-0.811294	-0.212873	-0.304697
tocainide	-0.811349	-0.178708	-0.235274
fenoldopam	-0.812285	-0.247105	-0.331827
topiramate	-0.814495	-0.212714	-0.282527
oxprenolol	-0.815077	-0.147174	-0.201592
montelukast	-0.815206	-0.182134	-0.234131
sotalol	-0.81779	-0.183239	-0.243932
sulfinpyrazone	-0.81834	-0.211328	-0.28576
orlistat	-0.82154	-0.220497	-0.312359
letrozole	-0.82221	-0.184135	-0.235426
bisacodyl	-0.823161	-0.240283	-0.317337
aripiprazole	-0.823818	-0.16672	-0.225415
busulfan	-0.825419	-0.237033	-0.309206
zafirlukast	-0.82708	-0.225613	-0.296598
trimipramine	-0.829061	-0.226082	-0.334069
capsaicin	-0.829866	-0.223406	-0.304622
exemestane	-0.830777	-0.227066	-0.29615
methylprednisolone	-0.83084	-0.164475	-0.226386
indinavir	-0.832862	-0.226914	-0.301139
cyclophosphamide	-0.833665	-0.227743	-0.313844
mesoridazine	-0.83414	-0.21805	-0.291398
acebutolol	-0.835815	-0.20991	-0.276381
anagrelide	-0.836102	-0.238446	-0.309319
rifapentine	-0.836147	-0.184632	-0.257343
NECA	-0.836723	-0.242153	-0.310984
nevirapine	-0.836921	-0.25508	-0.33739
esmolol	-0.83754	-0.23819	-0.318743
atracurium	-0.837683	-0.228037	-0.290864
nabumetone	-0.837908	-0.182025	-0.253899
bosentan	-0.838029	-0.273127	-0.374371
zalcitabine	-0.838089	-0.230039	-0.28446
articaine	-0.838759	-0.183469	-0.25147
timolol	-0.839665	-0.189767	-0.261251
fosinopril	-0.840088	-0.267252	-0.398279
bepridil	-0.840915	-0.231422	-0.329106
ezetimibe	-0.842037	-0.23636	-0.31767
minoxidil	-0.843249	-0.22351	-0.297754
calcitriol	-0.843824	-0.2473	-0.329283
nisoldipine	-0.843843	-0.257301	-0.332932
quetiapine	-0.846918	-0.277157	-0.357942
podophyllotoxin	-0.848616	-0.308855	-0.410628
famotidine	-0.848722	-0.260969	-0.347346
mebendazole	-0.850675	-0.317393	-0.432111
17-hydroxyprogesterone-caproate	-0.852256	-0.252349	-0.332893
cefuroxime	-0.853236	-0.297372	-0.386434
argatroban	-0.854286	-0.285082	-0.379368
maprotiline	-0.854802	-0.274892	-0.359874
tizanidine	-0.856093	-0.281598	-0.372703
selegiline	-0.856378	-0.270936	-0.359957
cefazolin	-0.856978	-0.287767	-0.398536
ampicillin	-0.857343	-0.306998	-0.428042
sulfacetamide	-0.858794	-0.32671	-0.4344
azathioprine	-0.86032	-0.282882	-0.369648
lansoprazole	-0.861336	-0.252534	-0.344239
clomipramine	-0.86183	-0.259164	-0.35512
promazine	-0.862006	-0.261739	-0.350313
mestranol	-0.862483	-0.31508	-0.420884
pilocarpine	-0.862539	-0.288438	-0.375898
captopril	-0.86345	-0.279924	-0.373027
estradiol-cypionate	-0.863865	-0.38131	-0.500324
levofloxacin	-0.864683	-0.281073	-0.360584
acarbose	-0.86511	-0.279929	-0.369589
sulfafurazole	-0.865525	-0.289148	-0.393525
diphenidol	-0.866637	-0.286495	-0.369986
abiraterone	-0.867408	-0.322989	-0.419601
oxiconazole	-0.867552	-0.304275	-0.394506
fenofibrate	-0.868083	-0.301158	-0.395359
methylergometrine	-0.868244	-0.358092	-0.482197
dobutamine	-0.868257	-0.292879	-0.387328
bimatoprost	-0.868475	-0.350101	-0.470013
tenofovir	-0.868642	-0.409016	-0.548464
mefenamic-acid	-0.868809	-0.309449	-0.397563
ascorbic-acid	-0.869287	-0.287477	-0.390319
nitazoxanide	-0.869707	-0.342432	-0.44956
oxybenzone	-0.870781	-0.337353	-0.438827
prilocaine	-0.870857	-0.361097	-0.47638
chloramphenicol	-0.871379	-0.34977	-0.469194
nafcillin	-0.871782	-0.373421	-0.498991
acamprosate	-0.872036	-0.359159	-0.476837
ketoconazole	-0.872163	-0.294461	-0.408049
phenylbutyrate	-0.872416	-0.353049	-0.477124
doxazosin	-0.872507	-0.351895	-0.47099
zidovudine	-0.873018	-0.350776	-0.46272
flucytosine	-0.873033	-0.333538	-0.44472
pheniramine	-0.877663	-0.393617	-0.515892

## Sheet: MCF7
Drug Name	Autoencoder Correlation	Original Correlation	PCA (100 PCs) Correlation
tigecycline	0.872931	0.181164	0.251456
sulfathiazole	0.853041	0.124849	0.167563
abiraterone	0.832619	0.21185	0.300257
pemetrexed	0.823806	0.282367	0.392209
dapsone	0.820127	0.136775	0.198992
fosinopril	0.763564	0.134681	0.190126
hydrocortisone	0.761054	0.182366	0.260398
piperacetazine	0.709207	0.194093	0.28725
mercaptopurine	0.669649	0.0618252	0.0947072
hexylcaine	0.646061	0.170469	0.239126
propofol	0.641766	0.107275	0.148455
tetracaine	0.633674	0.064459	0.114352
minoxidil	0.631132	0.176055	0.245772
alfuzosin	0.612312	0.0862135	0.134558
iohexol	0.588684	0.0547249	0.0820652
eplerenone	0.575071	0.129369	0.192245
febuxostat	0.571448	0.211373	0.297958
amantadine	0.557848	0.0957031	0.146726
triamterene	0.507841	0.114944	0.167205
temsirolimus	0.499049	0.186733	0.244098
17-hydroxyprogesterone-caproate	0.378789	0.210358	0.273383
mycophenolic-acid	0.353029	0.201516	0.297532
loperamide	0.349887	0.181095	0.242662
fluconazole	0.339175	0.143632	0.20902
eprosartan	0.325118	0.118443	0.169777
phenytoin	0.319999	0.131922	0.185336
moexipril	0.308843	0.100197	0.150704
mepenzolate	0.296685	0.00893508	0.0100913
dirithromycin	0.274055	0.00702168	0.00927139
tizanidine	0.224555	0.058508	0.0849902
ketoconazole	0.145687	0.100908	0.138961
mefloquine	0.124568	0.0243145	-0.012946
dopamine	0.0864916	0.112229	0.143622
methylprednisolone	0.0349797	0.101392	0.168411
quinidine	0.0338556	0.091753	0.132342
clozapine	0.0261183	0.146299	0.215943
cinacalcet	0.018935	0.0121854	0.0216781
cilostazol	0.0165007	0.0715326	0.111402
demecarium	-0.0136902	-0.0208809	-0.0107519
oxymetazoline	-0.0158705	0.17115	0.240061
diclofenamide	-0.0706884	0.0898915	0.124734
methantheline	-0.0828586	0.0518335	0.0779905
chlorotrianisene	-0.109368	-0.00953117	-0.0218436
chlorzoxazone	-0.146246	-0.0445203	-0.0748112
promazine	-0.15013	0.131355	0.176613
brinzolamide	-0.165947	0.129191	0.182167
clomipramine	-0.169676	0.0780723	0.0988568
fluocinonide	-0.181594	0.00719437	0.0132395
ascorbic-acid	-0.194481	0.0941476	0.141069
norepinephrine	-0.216753	0.0699101	0.101735
brimonidine	-0.236017	0.102545	0.158742
promethazine	-0.260019	0.151068	0.206
meclofenamic-acid	-0.26962	0.0611829	0.0846371
estradiol-valerate	-0.289831	0.140305	0.191187
idoxuridine	-0.294425	-0.0590719	-0.0834675
buspirone	-0.32149	0.0870449	0.121189
maraviroc	-0.3612	0.123939	0.187309
enzalutamide	-0.370432	0.114352	0.174248
phenazopyridine	-0.373377	0.0717373	0.100946
meloxicam	-0.420501	0.049768	0.0706314
colistin	-0.430479	-0.0897215	-0.108642
biperiden	-0.440459	0.0394394	0.0541226
norgestrel	-0.449093	0.0650123	0.0930517
clopidogrel	-0.509601	0.0220273	0.0334745
imiquimod	-0.511857	0.102724	0.139799
methyldopa	-0.518709	-0.0870786	-0.115258
mexiletine	-0.528969	0.0842264	0.118987
chlorambucil	-0.539903	0.013239	0.0321184
atovaquone	-0.542194	0.0637903	0.0945623
ziprasidone	-0.547493	0.0410687	0.0645027
cefoxitin	-0.551366	-0.00708919	0.000358467
acebutolol	-0.555567	-0.0378876	-0.0408817
neostigmine	-0.556322	-0.0271791	-0.0260309
atorvastatin	-0.558848	0.0712628	0.0907749
naftifine	-0.562753	0.0314333	0.0503046
azacitidine	-0.563425	-0.176311	-0.223196
ipratropium	-0.56641	0.0865305	0.124664
ropinirole	-0.592868	0.0140327	0.0326422
sulfamethoxazole	-0.596804	-0.117167	-0.154947
carbamazepine	-0.598672	0.036197	0.059863
amphotericin-b	-0.603438	-0.129879	-0.172993
methysergide	-0.605903	0.0712375	0.10711
tolbutamide	-0.611934	0.00633422	0.019064
oxacillin	-0.612275	-0.0555144	-0.0532935
diflunisal	-0.626702	-0.0126756	-0.00751357
spectinomycin	-0.640269	-0.0298865	-0.0315718
trioxsalen	-0.640772	-0.000547415	0.00616391
capsaicin	-0.642265	0.0852506	0.121913
quinine	-0.648513	0.0588048	0.0894451
probenecid	-0.65236	0.0111473	0.0270355
nifedipine	-0.659933	0.0661977	0.0961441
sulfacetamide	-0.660147	-0.0260447	-0.0326761
norethindrone	-0.66466	0.026712	0.0495073
busulfan	-0.665956	-0.0877668	-0.0941962
mefenamic-acid	-0.675205	0.0124224	0.0159377
bethanechol	-0.675212	-0.0306209	-0.0287037
isotretinoin	-0.680738	-0.0447439	-0.0935908
ofloxacin	-0.682182	-0.0722551	-0.092127
pyrazinamide	-0.687179	0.0104608	0.020805
pimozide	-0.687245	0.0336433	0.0395182
dydrogesterone	-0.690721	0.0459618	0.0563225
bosentan	-0.691231	-0.0275177	-0.041233
acitretin	-0.692852	-0.0604283	-0.1041
vancomycin	-0.69423	-0.149043	-0.194881
mometasone	-0.694651	0.0358526	0.0439234
ceftazidime	-0.695879	-0.154422	-0.211172
mesoridazine	-0.696341	0.0571017	0.0889687
hydroflumethiazide	-0.699962	-0.0511785	-0.0654939
procyclidine	-0.705098	-0.0273133	-0.0337709
terbinafine	-0.70556	-0.00061627	-0.00530597
maprotiline	-0.71049	0.00191541	-0.00737586
nicardipine	-0.71277	0.00743426	0.0102968
cefazolin	-0.717557	-0.0482372	-0.0542748
metaxalone	-0.719421	-0.00715431	-0.0213448
tetracycline	-0.720601	-0.0142188	-0.0105143
sertaconazole	-0.723579	-0.0120864	-0.0298716
irbesartan	-0.724048	-0.00637657	0.0170173
glipizide	-0.7257	-0.031355	-0.0387314
dobutamine	-0.729538	-0.0010884	0.00259721
nortriptyline	-0.729981	-0.0121294	-0.0260558
bimatoprost	-0.730382	-0.0361678	-0.0312391
cyanocobalamin	-0.73144	-0.131406	-0.188101
zafirlukast	-0.733174	0.00133568	0.00104439
metoclopramide	-0.734038	-0.0173532	-0.0059328
nevirapine	-0.734223	0.00298484	0.00496028
phenylbutyrate	-0.735945	-0.0577831	-0.0823156
carteolol	-0.739427	-0.0281572	-0.0397904
imipenem	-0.740441	-0.125231	-0.163706
guaifenesin	-0.741373	0.0189618	0.0320953
timolol	-0.744356	0.00125506	-9.75606e-05
lovastatin	-0.744469	0.0253647	0.0312712
fomepizole	-0.745164	-0.11159	-0.143624
levocabastine	-0.746019	-0.0453123	-0.0521241
thonzonium	-0.748518	-0.27474	-0.391319
troleandomycin	-0.748941	-0.134625	-0.183512
butalbital	-0.750015	-0.0703401	-0.095672
valsartan	-0.759839	-0.0317414	-0.0329672
propafenone	-0.760183	-0.0372766	-0.0429581
aztreonam	-0.760588	-0.153839	-0.197489
acarbose	-0.762849	0.0353456	0.0635587
amoxapine	-0.763134	-0.00243597	-0.00297354
bumetanide	-0.764585	-0.05434	-0.0769615
cefadroxil	-0.765528	-0.094358	-0.126995
medrysone	-0.766151	0.0216998	0.029302
cefotaxime	-0.767995	-0.0456859	-0.0670083
thiamine	-0.768449	-0.111674	-0.152436
griseofulvin	-0.770379	-0.0915789	-0.124503
mecamylamine	-0.77064	-0.157852	-0.22608
argatroban	-0.772208	-0.0862794	-0.118418
sulfafurazole	-0.772373	-0.0290604	-0.0353754
nystatin	-0.772772	-0.119166	-0.160434
propylthiouracil	-0.774802	-0.0392095	-0.0479923
triamcinolone	-0.776594	-0.00462627	-0.000910343
propantheline	-0.77691	-0.0777506	-0.113493
chlorpromazine	-0.77803	-0.0351891	-0.0504725
captopril	-0.779242	-0.0592142	-0.0847146
estradiol-cypionate	-0.779245	0.0158428	0.0342823
tripelennamine	-0.779424	-0.0205546	-0.0201725
raloxifene	-0.779868	-0.0392504	-0.0524308
podophyllotoxin	-0.780403	-0.102097	-0.142804
nicotine	-0.780887	-0.00553771	0.00260175
amoxicillin	-0.781621	-0.140357	-0.190518
digitoxin	-0.783976	-0.300449	-0.427028
emedastine	-0.784713	-0.143343	-0.18932
monobenzone	-0.784884	-0.162577	-0.238565
mephentermine	-0.785171	-0.0338737	-0.0406549
ganciclovir	-0.785245	-0.0819352	-0.11206
felbamate	-0.785733	0.0250873	0.0329986
methazolamide	-0.785945	-0.0967619	-0.128229
dicoumarol	-0.786374	-0.151134	-0.219657
pheniramine	-0.78675	-0.0195263	-0.0202128
phenoxybenzamine	-0.786899	-0.0754666	-0.0914568
entacapone	-0.787224	-0.0715242	-0.0939701
baclofen	-0.787832	-0.176831	-0.264369
stavudine	-0.788311	-0.103749	-0.141264
haloprogin	-0.789019	-0.293806	-0.402461
naphazoline	-0.789136	-0.0518873	-0.060593
ibuprofen	-0.790547	-0.0103801	-0.00793295
mestinon	-0.792816	-0.0720534	-0.0925264
rivaroxaban	-0.793084	-0.124802	-0.164698
cyclophosphamide	-0.793556	-0.0973265	-0.120333
metformin	-0.79364	-0.101395	-0.129971
chloramphenicol	-0.793995	-0.0888098	-0.118795
indapamide	-0.794249	-0.0426529	-0.0485189
metrizamide	-0.794682	-0.0161267	-0.0183628
imipramine	-0.79487	-0.0795582	-0.106218
phenindione	-0.795254	-0.111572	-0.151316
vigabatrin	-0.796594	-0.137513	-0.192854
cyclobenzaprine	-0.797226	-0.110134	-0.148812
methimazole	-0.797594	-0.0846867	-0.109829
doxazosin	-0.797633	-0.139525	-0.191885
fluoxetine	-0.799089	-0.0436896	-0.0556319
quetiapine	-0.799368	-0.0843603	-0.121767
pargyline	-0.800338	-0.0455057	-0.0501263
dienestrol	-0.800339	-0.0339916	-0.0402885
piperacillin	-0.801037	-0.141245	-0.182798
clonidine	-0.801287	0.0230587	0.0385524
methocarbamol	-0.801419	-0.0529246	-0.0683245
tamoxifen	-0.802196	-0.02785	-0.039393
nalidixic-acid	-0.802256	-0.134563	-0.175702
iodixanol	-0.804462	-0.197793	-0.275877
levalbuterol	-0.804531	-0.203106	-0.275738
gemfibrozil	-0.805372	-0.0372859	-0.0508392
cyclizine	-0.805993	-0.129254	-0.172773
cefuroxime	-0.807272	-0.092031	-0.143549
ethionamide	-0.807301	-0.135644	-0.191044
ciprofloxacin	-0.807694	-0.182904	-0.258986
oxcarbazepine	-0.80819	-0.0662303	-0.0856661
aprepitant	-0.808369	-0.135409	-0.195756
misoprostol	-0.808556	-0.214592	-0.298727
vidarabine	-0.809303	-0.0754348	-0.107076
sulfamethizole	-0.809445	-0.151464	-0.200404
trimethadione	-0.810212	-0.104364	-0.152905
edrophonium	-0.810995	-0.118434	-0.158263
tropicamide	-0.811141	-0.0709774	-0.0876731
acamprosate	-0.811353	-0.0459896	-0.0646982
methoxamine	-0.811547	-0.13446	-0.196176
verapamil	-0.811568	-0.0177016	-0.0175776
labetalol	-0.811723	-0.0876417	-0.118635
entecavir	-0.812715	-0.0873286	-0.133194
etidronic-acid	-0.813021	-0.213027	-0.29349
paroxetine	-0.813454	-0.132219	-0.183054
terconazole	-0.814354	-0.0814774	-0.113165
metoprolol	-0.814768	-0.0639309	-0.0903145
famciclovir	-0.816321	-0.135875	-0.175449
estrone	-0.816746	-0.0594068	-0.069282
ibutilide	-0.817365	-0.125194	-0.168938
riluzole	-0.817956	-0.106287	-0.144026
toremifene	-0.818426	-0.061771	-0.078021
mestranol	-0.81851	-0.0462488	-0.0611364
progesterone	-0.818547	-0.0495837	-0.061994
midodrine	-0.819419	-0.0818268	-0.106676
dorzolamide	-0.820378	-0.204263	-0.288056
tetrabenazine	-0.820633	-0.0173443	-0.0244788
nafcillin	-0.821309	-0.067408	-0.0875398
memantine	-0.822009	-0.0879936	-0.114933
mesna	-0.822175	-0.147263	-0.198078
ampicillin	-0.822375	-0.129357	-0.178806
mitotane	-0.822499	-0.139495	-0.187
dextromethorphan	-0.82289	-0.0389279	-0.0537856
megestrol	-0.823079	-0.0918994	-0.122012
meglumine	-0.823081	-0.166909	-0.244998
cefmetazole	-0.823728	-0.134359	-0.185896
halofantrine	-0.824034	-0.21512	-0.321924
iopromide	-0.824091	-0.213637	-0.297388
primidone	-0.824431	-0.0851655	-0.115943
levobunolol	-0.824512	-0.222039	-0.304272
meropenem	-0.824615	-0.13129	-0.181642
oxybenzone	-0.824667	-0.0795323	-0.115748
spironolactone	-0.82472	-0.105943	-0.13585
ribavirin	-0.824783	-0.146254	-0.211836
sulindac	-0.824906	-0.113599	-0.15601
fenofibrate	-0.825317	-0.048776	-0.0713826
terazosin	-0.825409	-0.0850224	-0.10609
trichlormethiazide	-0.825751	-0.220868	-0.307093
procainamide	-0.826064	-0.102673	-0.140664
ticarcillin	-0.82633	-0.188059	-0.261624
thalidomide	-0.826629	-0.0373227	-0.0537839
lincomycin	-0.826658	-0.187634	-0.261505
propranolol	-0.826776	-0.192172	-0.266547
cetirizine	-0.827161	-0.0666573	-0.0817719
naloxone	-0.827218	-0.0524599	-0.0657089
articaine	-0.827235	-0.0836904	-0.105764
dyclonine	-0.827331	-0.197931	-0.292842
rivastigmine	-0.827413	-0.225742	-0.311713
hydroxyzine	-0.827533	-0.18488	-0.246094
fludroxycortide	-0.827728	-0.026062	-0.0364065
metyrapone	-0.827799	-0.105794	-0.1404
trifluridine	-0.827828	-0.212295	-0.28974
chlorhexidine	-0.827916	-0.280831	-0.392246
cefotetan	-0.827967	-0.157125	-0.199473
amitriptyline	-0.828328	-0.128407	-0.173472
hydroxychloroquine	-0.828345	-0.177621	-0.249597
bupivacaine	-0.828425	-0.197826	-0.271174
dicloxacillin	-0.828748	-0.131273	-0.185501
etacrynic-acid	-0.828917	-0.128725	-0.20127
tazobactam	-0.82919	-0.160634	-0.218681
trihexyphenidyl	-0.829487	-0.182504	-0.263427
azithromycin	-0.829599	-0.134537	-0.195756
icosapent	-0.829669	-0.037628	-0.0439582
simvastatin	-0.830202	-0.0440405	-0.0618114
hydralazine	-0.830275	-0.122211	-0.166328
trimethoprim	-0.830313	-0.17496	-0.227789
lenalidomide	-0.830344	-0.0454591	-0.0601178
flunisolide	-0.83048	-0.0673793	-0.0958929
bosutinib	-0.830912	-0.164941	-0.239636
milrinone	-0.831042	-0.0916623	-0.133191
sulfaphenazole	-0.831145	-0.201928	-0.27408
cladribine	-0.83127	-0.0890598	-0.118017
pyrimethamine	-0.831901	-0.0797123	-0.105777
digoxin	-0.832268	-0.354314	-0.500352
folic-acid	-0.83239	-0.160052	-0.217706
ciclopirox	-0.832544	-0.213346	-0.314141
leflunomide	-0.83255	-0.0713687	-0.102259
zidovudine	-0.83255	-0.138202	-0.199526
ingenol	-0.832579	-0.332292	-0.449287
cloxacillin	-0.832657	-0.221995	-0.302086
bacitracin	-0.832711	-0.224425	-0.318119
reserpine	-0.832827	-0.152119	-0.223867
procarbazine	-0.832971	-0.155103	-0.195653
dexamethasone	-0.833013	-0.0616555	-0.0805955
tranylcypromine	-0.833419	-0.0718518	-0.100165
lopinavir	-0.833542	-0.202688	-0.294076
zolmitriptan	-0.833686	-0.0374868	-0.0481074
doxepin	-0.834203	-0.0572848	-0.0778787
amlodipine	-0.834565	-0.162628	-0.225414
chlorothiazide	-0.834936	-0.190876	-0.261939
molindone	-0.83519	-0.0899285	-0.122992
fexofenadine	-0.835407	-0.132073	-0.167491
chlortetracycline	-0.835435	-0.118123	-0.148881
pyridoxine	-0.835567	-0.133953	-0.191308
itraconazole	-0.835594	-0.0937134	-0.124699
exemestane	-0.835696	-0.109276	-0.179522
losartan	-0.835835	-0.0832359	-0.107853
levodopa	-0.835848	-0.185196	-0.257012
ethosuximide	-0.835947	-0.212182	-0.289488
mycophenolate-mofetil	-0.835978	-0.0828619	-0.105958
cefepime	-0.836214	-0.265447	-0.364301
mepyramine	-0.836399	-0.141121	-0.181401
sulfadoxine	-0.836867	-0.229763	-0.320291
cefotiam	-0.836998	-0.105451	-0.13941
econazole	-0.837062	-0.0737922	-0.0982653
sulfinpyrazone	-0.83708	-0.110317	-0.136307
pralidoxime	-0.83727	-0.239621	-0.337473
calcitriol	-0.83734	-0.0668942	-0.0968594
cefaclor	-0.837922	-0.13596	-0.197096
vorinostat	-0.837938	-0.168951	-0.232223
proxymetacaine	-0.838009	-0.113155	-0.151289
metolazone	-0.838063	-0.0840139	-0.116673
chenodeoxycholic-acid	-0.838199	-0.181877	-0.23797
amiodarone	-0.838562	-0.0879688	-0.133311
liothyronine	-0.838823	-0.122224	-0.162243
oxybutynin	-0.838978	-0.0928018	-0.118066
guanadrel	-0.839105	-0.193831	-0.267771
mupirocin	-0.839251	-0.0984058	-0.131903
isosorbide	-0.839657	-0.203258	-0.274814
hydrochlorothiazide	-0.839689	-0.252704	-0.357738
chlorprothixene	-0.839837	-0.172773	-0.239204
pentolinium	-0.839868	-0.221486	-0.314421
ranitidine	-0.839878	-0.0925689	-0.112249
flecainide	-0.839918	-0.0915759	-0.120855
tolmetin	-0.840173	-0.12269	-0.151858
ropivacaine	-0.840175	-0.0867044	-0.121703
levopropoxyphene	-0.840239	-0.224608	-0.309589
zileuton	-0.840497	-0.081011	-0.109114
azathioprine	-0.841138	-0.195713	-0.274782
penbutolol	-0.841408	-0.241377	-0.322968
altretamine	-0.841534	-0.132718	-0.175586
ethotoin	-0.841546	-0.101458	-0.128344
phentolamine	-0.841663	-0.119953	-0.153226
tacrine	-0.841778	-0.177074	-0.238981
pioglitazone	-0.841827	-0.124167	-0.165714
tocainide	-0.842147	-0.140331	-0.186326
treprostinil	-0.842283	-0.107469	-0.153565
miconazole	-0.842599	-0.249721	-0.35289
ambrisentan	-0.842863	-0.245153	-0.345307
dantrolene	-0.842864	-0.106291	-0.142947
alimemazine	-0.842882	-0.129219	-0.183758
flumazenil	-0.842992	-0.078963	-0.107005
methenamine	-0.843233	-0.257277	-0.357239
bendroflumethiazide	-0.843325	-0.0892084	-0.12846
candesartan	-0.843326	-0.218897	-0.307426
aminocaproic-acid	-0.843359	-0.274576	-0.379104
kanamycin	-0.843393	-0.220617	-0.301165
noretynodrel	-0.843947	-0.131054	-0.175239
diltiazem	-0.844026	-0.0956446	-0.122475
medroxyprogesterone	-0.84406	-0.112727	-0.162597
perphenazine	-0.844147	-0.157032	-0.214469
ethinyl-estradiol	-0.844697	-0.0938499	-0.133773
calcipotriol	-0.84471	-0.114152	-0.16551
fenoprofen	-0.844716	-0.203317	-0.28405
nalbuphine	-0.845057	-0.0961944	-0.12268
oxyphenonium	-0.845101	-0.167197	-0.253704
ritonavir	-0.845145	-0.142411	-0.198904
cinchocaine	-0.84526	-0.248865	-0.339276
nadolol	-0.845572	-0.144802	-0.194169
dihydroergotamine	-0.845574	-0.0898319	-0.119073
dinoprost	-0.84559	-0.175114	-0.229688
probucol	-0.845761	-0.105287	-0.138955
capecitabine	-0.845779	-0.129333	-0.187991
cilastatin	-0.845921	-0.0880323	-0.115791
mephenytoin	-0.846094	-0.119863	-0.166846
salmeterol	-0.84626	-0.165104	-0.23531
lofexidine	-0.846549	-0.136436	-0.177632
ioversol	-0.84658	-0.248939	-0.348141
cabergoline	-0.846626	-0.0800027	-0.118762
sertraline	-0.846943	-0.157907	-0.236476
etomidate	-0.846984	-0.110064	-0.146797
clofarabine	-0.847249	-0.0798643	-0.120027
diphenylpyraline	-0.847308	-0.234977	-0.322937
sulfapyridine	-0.847374	-0.190631	-0.258851
risperidone	-0.847436	-0.16973	-0.228952
praziquantel	-0.84747	-0.152433	-0.206259
sulfadiazine	-0.847618	-0.222639	-0.311911
prilocaine	-0.847767	-0.150766	-0.201149
diphenidol	-0.847886	-0.164102	-0.223651
darifenacin	-0.848023	-0.249007	-0.341985
orphenadrine	-0.848048	-0.135704	-0.173823
nabumetone	-0.848202	-0.133486	-0.174804
albendazole	-0.848431	-0.186939	-0.240658
vemurafenib	-0.849052	-0.130229	-0.17865
dacarbazine	-0.849179	-0.201543	-0.275636
clofazimine	-0.849207	-0.181591	-0.24585
diclofenac	-0.849494	-0.107975	-0.141567
miglitol	-0.849649	-0.151324	-0.204348
letrozole	-0.8498	-0.132964	-0.1817
ramipril	-0.849815	-0.121323	-0.158141
dipivefrine	-0.849921	-0.159369	-0.221151
asenapine	-0.849977	-0.207248	-0.283724
bupropion	-0.849987	-0.152799	-0.203924
warfarin	-0.850169	-0.150125	-0.202543
lypressin	-0.850219	-0.237993	-0.331116
doxycycline	-0.850285	-0.120338	-0.17436
clindamycin	-0.850346	-0.19875	-0.281031
nizatidine	-0.850525	-0.114589	-0.155708
finasteride	-0.850556	-0.0919926	-0.125739
lamotrigine	-0.850596	-0.134801	-0.181539
betamethasone	-0.850641	-0.0803781	-0.11173
budesonide	-0.850762	-0.100834	-0.145011
floxuridine	-0.850847	-0.210231	-0.296509
danazol	-0.850936	-0.112087	-0.154112
nisoldipine	-0.850944	-0.224014	-0.328332
levocetirizine	-0.850946	-0.127789	-0.178896
iopamidol	-0.851622	-0.250594	-0.365133
norfloxacin	-0.851797	-0.269981	-0.366223
aminophylline	-0.85181	-0.280069	-0.387197
bretylium	-0.851841	-0.237874	-0.34401
fenoldopam	-0.851956	-0.0599819	-0.0867878
azlocillin	-0.852041	-0.255468	-0.349126
lapatinib	-0.852162	-0.178093	-0.237357
rosuvastatin	-0.852257	-0.119388	-0.17349
propoxycaine	-0.852302	-0.191348	-0.260354
ifosfamide	-0.852452	-0.248415	-0.337443
diethylcarbamazine	-0.852589	-0.160117	-0.214633
nitazoxanide	-0.852655	-0.180183	-0.236416
thiothixene	-0.852703	-0.167444	-0.235545
sumatriptan	-0.85279	-0.206688	-0.280392
ethambutol	-0.852879	-0.186584	-0.270176
bromocriptine	-0.852947	-0.129406	-0.176066
pantoprazole	-0.853049	-0.184858	-0.253112
palonosetron	-0.85331	-0.12495	-0.169087
paromomycin	-0.853331	-0.239941	-0.337
prednisone	-0.853381	-0.169571	-0.22171
ticlopidine	-0.853437	-0.130397	-0.178115
diphemanil	-0.853452	-0.155921	-0.206066
nimodipine	-0.85349	-0.138836	-0.182825
varenicline	-0.853555	-0.188135	-0.264523
zonisamide	-0.853647	-0.138379	-0.179861
amiloride	-0.853652	-0.217316	-0.294232
fludarabine	-0.853748	-0.142074	-0.199355
iobenguane	-0.853801	-0.141785	-0.206501
sotalol	-0.853932	-0.167173	-0.227899
atomoxetine	-0.85403	-0.152659	-0.216297
ondansetron	-0.854167	-0.128337	-0.166707
pentoxifylline	-0.85426	-0.185058	-0.242232
antazoline	-0.854273	-0.24281	-0.339736
fluvastatin	-0.854368	-0.19039	-0.274312
levofloxacin	-0.85457	-0.138075	-0.19963
aminoglutethimide	-0.854624	-0.151529	-0.195782
metaraminol	-0.854673	-0.279037	-0.392014
dolasetron	-0.85493	-0.223547	-0.296273
latanoprost	-0.854948	-0.258524	-0.380997
tranexamic-acid	-0.854964	-0.259508	-0.349591
enoxacin	-0.855002	-0.279882	-0.376477
prednisolone	-0.855061	-0.156661	-0.205062
glimepiride	-0.85514	-0.12922	-0.175485
citalopram	-0.85521	-0.155404	-0.204522
demeclocycline	-0.855276	-0.17976	-0.245253
minocycline	-0.855449	-0.251424	-0.366055
enalaprilat	-0.85548	-0.145371	-0.20772
ezetimibe	-0.855586	-0.148635	-0.213455
moxifloxacin	-0.855595	-0.204629	-0.285227
azelastine	-0.855714	-0.18929	-0.272649
dipyridamole	-0.855764	-0.138029	-0.185318
topiramate	-0.855831	-0.192695	-0.269716
cyclopentolate	-0.855877	-0.145628	-0.193898
amifostine	-0.855978	-0.18955	-0.253004
verteporfin	-0.855997	-0.210827	-0.295463
tenofovir	-0.856009	-0.216194	-0.296244
paracetamol	-0.85606	-0.253366	-0.355402
formoterol	-0.856077	-0.158865	-0.242174
levonorgestrel	-0.856445	-0.137717	-0.18688
celecoxib	-0.856494	-0.171566	-0.23392
elvitegravir	-0.856579	-0.215948	-0.293821
tolazamide	-0.856596	-0.148037	-0.206473
flavoxate	-0.856854	-0.158528	-0.216992
viomycin	-0.856953	-0.308541	-0.421416
halcinonide	-0.856993	-0.172669	-0.243647
enalapril	-0.856999	-0.161538	-0.215519
dimenhydrinate	-0.857135	-0.224356	-0.311943
nonoxynol-9	-0.85715	-0.151924	-0.207049
pinacidil	-0.857218	-0.129372	-0.173785
bisacodyl	-0.857324	-0.322383	-0.471375
oxprenolol	-0.857337	-0.212862	-0.295362
allopurinol	-0.857419	-0.261904	-0.360048
tinidazole	-0.857712	-0.193146	-0.256121
crizotinib	-0.857729	-0.233118	-0.318343
quinethazone	-0.857765	-0.176732	-0.238994
pancuronium	-0.857809	-0.240236	-0.340085
caffeine	-0.857823	-0.186533	-0.241332
tridihexethyl	-0.858035	-0.298424	-0.431581
linezolid	-0.858073	-0.178565	-0.25306
sunitinib	-0.858177	-0.255387	-0.347984
mepivacaine	-0.858314	-0.204953	-0.289233
clotrimazole	-0.858361	-0.267774	-0.385246
niclosamide	-0.858376	-0.34174	-0.452524
glycopyrrolate	-0.858599	-0.1709	-0.228247
temozolomide	-0.8587	-0.171613	-0.233639
norgestimate	-0.858768	-0.199538	-0.276768
paclitaxel	-0.858843	-0.181266	-0.247302
niacin	-0.858856	-0.14682	-0.18927
selegiline	-0.859014	-0.194679	-0.255516
galantamine	-0.859277	-0.141599	-0.175724
efavirenz	-0.859293	-0.20768	-0.274725
telmisartan	-0.859458	-0.215328	-0.3033
loracarbef	-0.859529	-0.216225	-0.293202
olanzapine	-0.85956	-0.211951	-0.290853
dactinomycin	-0.859584	-0.115949	-0.169827
rimantadine	-0.859625	-0.171261	-0.226999
chlorphenamine	-0.859688	-0.16541	-0.222607
sulfabenzamide	-0.859726	-0.237769	-0.33516
prednicarbate	-0.859814	-0.226785	-0.320196
repaglinide	-0.859982	-0.16598	-0.214962
tubocurarine	-0.860074	-0.149699	-0.197855
acetylcysteine	-0.860138	-0.192332	-0.260474
vinorelbine	-0.860198	-0.227527	-0.311028
diazoxide	-0.860346	-0.158566	-0.207182
valproic-acid	-0.860364	-0.176656	-0.228676
rifapentine	-0.860399	-0.205977	-0.276053
omeprazole	-0.860409	-0.166813	-0.226057
loxapine	-0.860507	-0.167209	-0.231517
amikacin	-0.86057	-0.274066	-0.37891
pilocarpine	-0.86061	-0.214033	-0.296463
butoconazole	-0.860662	-0.16632	-0.220073
rimexolone	-0.860744	-0.183482	-0.262991
iocetamic-acid	-0.860803	-0.194994	-0.264654
anastrozole	-0.860966	-0.189981	-0.260286
desipramine	-0.861106	-0.182423	-0.261205
tadalafil	-0.86124	-0.122049	-0.150767
etoposide	-0.861424	-0.21057	-0.280456
cefdinir	-0.861513	-0.21335	-0.29265
tiabendazole	-0.861516	-0.156723	-0.206965
prochlorperazine	-0.861603	-0.159305	-0.218035
tacrolimus	-0.861656	-0.172927	-0.246325
flutamide	-0.86172	-0.178174	-0.236337
vecuronium	-0.861737	-0.192609	-0.25856
rifaximin	-0.861957	-0.297655	-0.421264
ranolazine	-0.861971	-0.195375	-0.265624
isocarboxazid	-0.862058	-0.20818	-0.279004
protriptyline	-0.862165	-0.212396	-0.288958
clofibrate	-0.86238	-0.197882	-0.268321
pravastatin	-0.862714	-0.17728	-0.238009
flucytosine	-0.862761	-0.226766	-0.308429
atracurium	-0.862825	-0.244419	-0.382526
trimipramine	-0.862834	-0.211974	-0.299277
fluvoxamine	-0.862977	-0.226817	-0.313523
ketorolac	-0.862985	-0.197139	-0.263572
fluorometholone	-0.863091	-0.153376	-0.212394
chloroquine	-0.863191	-0.118522	-0.172026
rabeprazole	-0.863229	-0.300678	-0.419755
raltegravir	-0.863299	-0.176779	-0.232929
balsalazide	-0.863304	-0.172991	-0.239769
felodipine	-0.863436	-0.160927	-0.214624
ivermectin	-0.86344	-0.273286	-0.371927
carbachol	-0.863448	-0.29669	-0.413368
leucovorin	-0.863559	-0.253496	-0.351962
acetazolamide	-0.863764	-0.240367	-0.33667
venlafaxine	-0.863766	-0.183489	-0.247993
pentamidine	-0.863919	-0.31169	-0.457235
vinblastine	-0.863945	-0.231167	-0.320049
cytarabine	-0.86398	-0.258417	-0.369093
levothyroxine	-0.864063	-0.249525	-0.351612
topotecan	-0.864068	-0.266251	-0.35897
tioconazole	-0.864297	-0.285361	-0.40605
profenamine	-0.864329	-0.219414	-0.305408
guanfacine	-0.864503	-0.158498	-0.211069
milnacipran	-0.864664	-0.241264	-0.34053
naproxen	-0.864674	-0.214663	-0.282852
idarubicin	-0.864742	-0.182484	-0.24446
disopyramide	-0.864894	-0.204049	-0.272429
cefpodoxime	-0.865028	-0.281658	-0.414764
dyphylline	-0.865143	-0.306492	-0.421525
thiethylperazine	-0.865226	-0.228828	-0.31755
neomycin	-0.865459	-0.292359	-0.399597
doxylamine	-0.865475	-0.204485	-0.268224
clarithromycin	-0.8655	-0.279249	-0.387307
vincristine	-0.865519	-0.292303	-0.398899
methoxsalen	-0.865638	-0.193402	-0.25794
lamivudine	-0.865706	-0.21095	-0.293715
triclosan	-0.865733	-0.228012	-0.309655
esmolol	-0.865742	-0.280099	-0.385236
thiotepa	-0.865787	-0.181523	-0.251026
rizatriptan	-0.865896	-0.235999	-0.320551
montelukast	-0.865899	-0.236609	-0.327533
orlistat	-0.865946	-0.211254	-0.318597
auranofin	-0.86603	-0.30289	-0.43345
chloroxine	-0.86603	-0.237782	-0.343416
ketotifen	-0.866119	-0.259164	-0.355497
isradipine	-0.866248	-0.240799	-0.326384
nilutamide	-0.866267	-0.224261	-0.303743
aripiprazole	-0.866318	-0.31002	-0.433264
benazepril	-0.866333	-0.177788	-0.245191
dicycloverine	-0.866448	-0.1972	-0.265876
daunorubicin	-0.866502	-0.17658	-0.237663
vardenafil	-0.86652	-0.179499	-0.244007
doxapram	-0.866581	-0.1608	-0.225481
triflupromazine	-0.866622	-0.24009	-0.320625
panobinostat	-0.866625	-0.217776	-0.295088
iloperidone	-0.86679	-0.195515	-0.258554
palbociclib	-0.866976	-0.231716	-0.314937
scopolamine	-0.867085	-0.220348	-0.296768
lisinopril	-0.867087	-0.29327	-0.39904
zalcitabine	-0.867113	-0.289893	-0.402954
acetylcholine	-0.867201	-0.208828	-0.292523
sirolimus	-0.867223	-0.230343	-0.317374
mifepristone	-0.867381	-0.175515	-0.239969
saquinavir	-0.867465	-0.166641	-0.219758
amlexanox	-0.867584	-0.235596	-0.345383
quinapril	-0.867802	-0.163702	-0.224422
fulvestrant	-0.867838	-0.23563	-0.32015
primaquine	-0.86788	-0.216372	-0.294652
NECA	-0.867881	-0.171906	-0.233989
gemcitabine	-0.868012	-0.220638	-0.297474
phenelzine	-0.868034	-0.289296	-0.404081
nilotinib	-0.868052	-0.243143	-0.329705
colchicine	-0.868092	-0.284989	-0.392541
procaine	-0.868096	-0.261249	-0.35863
duloxetine	-0.868178	-0.178601	-0.251266
cefixime	-0.868319	-0.205012	-0.272058
clemastine	-0.868374	-0.240946	-0.342237
fluphenazine	-0.868387	-0.211398	-0.28644
calcifediol	-0.868417	-0.210409	-0.296294
gabapentin	-0.868572	-0.306988	-0.424338
desoximetasone	-0.868576	-0.184827	-0.251466
cimetidine	-0.868609	-0.209745	-0.28384
sulfasalazine	-0.86862	-0.236621	-0.322444
metronidazole	-0.868704	-0.272518	-0.39172
cisplatin	-0.868749	-0.217296	-0.292297
famotidine	-0.868841	-0.25587	-0.354003
furosemide	-0.868953	-0.297178	-0.41226
axitinib	-0.869032	-0.267632	-0.352909
menadione	-0.869085	-0.240891	-0.341996
lidocaine	-0.869117	-0.23034	-0.305488
tiagabine	-0.869154	-0.281146	-0.414937
ceforanide	-0.869159	-0.23128	-0.316826
erythromycin	-0.869231	-0.238899	-0.323265
amcinonide	-0.869272	-0.219098	-0.293735
naltrexone	-0.869303	-0.230159	-0.319347
mitoxantrone	-0.86934	-0.240433	-0.3234
trazodone	-0.86937	-0.236143	-0.32923
estradiol	-0.86946	-0.228592	-0.305423
estropipate	-0.869537	-0.191012	-0.249327
haloperidol	-0.869556	-0.208028	-0.280187
donepezil	-0.869579	-0.236535	-0.314258
epirubicin	-0.869768	-0.179145	-0.246695
trifluoperazine	-0.86977	-0.234207	-0.320578
benzthiazide	-0.869834	-0.211994	-0.287077
decitabine	-0.869888	-0.192644	-0.263545
pramipexole	-0.869928	-0.262591	-0.356868
carbinoxamine	-0.869936	-0.162561	-0.218395
pyrvinium-pamoate	-0.870063	-0.328631	-0.444256
rifabutin	-0.870095	-0.340938	-0.471577
ketoprofen	-0.87012	-0.219383	-0.295731
bisoprolol	-0.870179	-0.212325	-0.287757
belinostat	-0.870194	-0.269242	-0.36603
guanethidine	-0.8702	-0.291361	-0.398067
riboflavin	-0.870204	-0.187395	-0.2726
prazosin	-0.870342	-0.25109	-0.339395
atropine	-0.870388	-0.281081	-0.37775
perindopril	-0.870475	-0.224857	-0.300859
tretinoin	-0.870573	-0.312569	-0.449533
doxorubicin	-0.870592	-0.185702	-0.263475
pindolol	-0.870672	-0.228237	-0.306282
escitalopram	-0.870827	-0.24478	-0.328767
dasatinib	-0.87088	-0.252729	-0.353624
betazole	-0.870884	-0.271034	-0.364346
diphenhydramine	-0.871133	-0.257236	-0.356699
sitagliptin	-0.871268	-0.200981	-0.286042
mafenide	-0.871328	-0.219566	-0.289126
mebendazole	-0.871551	-0.322406	-0.440571
sildenafil	-0.871675	-0.246684	-0.337229
methylergometrine	-0.871847	-0.221188	-0.297308
granisetron	-0.871941	-0.27194	-0.365301
lomefloxacin	-0.871951	-0.283397	-0.388538
cortisone	-0.872002	-0.235939	-0.319791
voriconazole	-0.872014	-0.231028	-0.317147
mirtazapine	-0.872219	-0.235039	-0.309887
bicalutamide	-0.872326	-0.271133	-0.371507
crotamiton	-0.872556	-0.287738	-0.390361
trimethobenzamide	-0.87256	-0.210905	-0.282742
carvedilol	-0.872735	-0.249387	-0.332315
pitavastatin	-0.872822	-0.244659	-0.354699
penciclovir	-0.872944	-0.25969	-0.356088
deferiprone	-0.872981	-0.217933	-0.300454
bepridil	-0.873008	-0.247163	-0.334116
brompheniramine	-0.873099	-0.251757	-0.338162
biotin	-0.873158	-0.23894	-0.314022
sulconazole	-0.873179	-0.243293	-0.342595
iloprost	-0.873227	-0.237233	-0.33981
oxaprozin	-0.873264	-0.244378	-0.32732
acyclovir	-0.873413	-0.305356	-0.414767
sorafenib	-0.873515	-0.283464	-0.376309
droperidol	-0.87353	-0.228879	-0.312589
loratadine	-0.87368	-0.300451	-0.417682
imatinib	-0.873714	-0.279061	-0.382632
levetiracetam	-0.874057	-0.293248	-0.407439
teniposide	-0.874173	-0.252985	-0.335406
tolterodine	-0.874173	-0.262883	-0.408717
everolimus	-0.874182	-0.343325	-0.489218
pirfenidone	-0.874307	-0.167998	-0.224825
acetohexamide	-0.874343	-0.3133	-0.419208
etodolac	-0.874447	-0.239937	-0.324151
nateglinide	-0.87481	-0.266972	-0.370951
carbidopa	-0.875053	-0.311513	-0.423707
nelfinavir	-0.875092	-0.300518	-0.423242
sulbactam	-0.875157	-0.338998	-0.475625
oxytetracycline	-0.875318	-0.286735	-0.390745
betaxolol	-0.875587	-0.239065	-0.322791
irinotecan	-0.875667	-0.289392	-0.392741
esomeprazole	-0.875691	-0.307877	-0.435213
cyproheptadine	-0.875697	-0.340501	-0.461244
desloratadine	-0.875742	-0.323894	-0.457984
olaparib	-0.875996	-0.237484	-0.325823
benzonatate	-0.8761	-0.270426	-0.36564
lansoprazole	-0.876201	-0.327754	-0.457333
torasemide	-0.876314	-0.286743	-0.390081
artemether	-0.876544	-0.369082	-0.515241
indinavir	-0.876801	-0.287021	-0.402699
bortezomib	-0.876907	-0.33927	-0.485859
tofacitinib	-0.876952	-0.224495	-0.321531
doxercalciferol	-0.877182	-0.309407	-0.426654
olopatadine	-0.877288	-0.273242	-0.376459
docetaxel	-0.877435	-0.313194	-0.428809
anagrelide	-0.877477	-0.249687	-0.340992
methotrexate	-0.87774	-0.365431	-0.500714
olmesartan	-0.877767	-0.297862	-0.412473
piroxicam	-0.878126	-0.277813	-0.380811
loteprednol	-0.878265	-0.304487	-0.443162
gefitinib	-0.878381	-0.300575	-0.412818
oxiconazole	-0.878512	-0.285225	-0.406783
didanosine	-0.878644	-0.324496	-0.456241
amodiaquine	-0.878644	-0.306351	-0.417545
disulfiram	-0.878792	-0.387844	-0.549164
ruxolitinib	-0.880053	-0.316874	-0.439395
pazopanib	-0.880892	-0.312399	-0.429595
afatinib	-0.881174	-0.312879	-0.435562
erlotinib	-0.881497	-0.32269	-0.447276
trametinib	-0.882038	-0.319471	-0.442665
mesalazine	-0.88232	-0.340743	-0.469191
ibrutinib	-0.882628	-0.351641	-0.487756
ponatinib	-0.88383	-0.331418	-0.458876

## Sheet: HCC515
Drug Name	Autoencoder Correlation	Original Correlation	PCA (100 PCs) Correlation
minoxidil	0.886695	0.376388	0.490468
etacrynic-acid	0.886471	0.33542	0.434516
piperacillin	0.88645	0.329571	0.444233
chenodeoxycholic-acid	0.88645	0.296447	0.391926
imipramine	0.886338	0.343739	0.452411
oxprenolol	0.886056	0.317004	0.419566
trifluoperazine	0.886055	0.36644	0.471155
guaifenesin	0.885826	0.32392	0.426239
calcitriol	0.88539	0.355615	0.467637
lenalidomide	0.885357	0.401644	0.53074
mestinon	0.885288	0.33795	0.440076
methoxsalen	0.88521	0.338325	0.442431
promethazine	0.88507	0.383943	0.501003
probenecid	0.885043	0.30135	0.406763
abiraterone	0.884924	0.321386	0.423516
enzalutamide	0.884901	0.363188	0.47823
imiquimod	0.88478	0.385368	0.501585
capsaicin	0.884722	0.367556	0.483427
nicardipine	0.884709	0.351825	0.464356
itraconazole	0.884468	0.387084	0.514639
tetracycline	0.884375	0.308567	0.406497
sulfinpyrazone	0.884336	0.257144	0.355943
loperamide	0.88432	0.350715	0.452599
clomipramine	0.884265	0.264719	0.38316
hydroflumethiazide	0.884255	0.315163	0.418343
vidarabine	0.884058	0.324946	0.417507
phenylbutyrate	0.883892	0.324003	0.432683
amiodarone	0.883787	0.32096	0.428523
captopril	0.883786	0.318854	0.421318
valproic-acid	0.88369	0.362297	0.47786
tenofovir	0.883605	0.283984	0.376881
indapamide	0.883586	0.309298	0.406719
bethanechol	0.883563	0.327121	0.430038
ampicillin	0.883516	0.306737	0.415524
chloramphenicol	0.883499	0.289144	0.37963
naloxone	0.883486	0.318152	0.43296
busulfan	0.88339	0.321982	0.42687
dexamethasone	0.883379	0.363616	0.481023
carbamazepine	0.883369	0.363177	0.487816
eprosartan	0.883305	0.298831	0.393366
cortisone	0.883181	0.276553	0.360944
fosinopril	0.88313	0.283049	0.385356
ketoconazole	0.883129	0.303246	0.396026
selegiline	0.883127	0.295476	0.387814
atorvastatin	0.883123	0.366986	0.486549
methazolamide	0.883116	0.299417	0.388305
terbinafine	0.883108	0.295524	0.401205
mupirocin	0.883085	0.31118	0.403184
meropenem	0.882993	0.32269	0.423111
warfarin	0.88289	0.327181	0.424765
megestrol	0.882778	0.362353	0.48618
nifedipine	0.88264	0.33532	0.444903
phenytoin	0.882504	0.304767	0.414269
pazopanib	0.882502	0.292995	0.382536
azathioprine	0.882482	0.288671	0.401953
dapsone	0.882364	0.312793	0.419222
sulindac	0.882348	0.332821	0.443364
metformin	0.882312	0.287661	0.379001
entacapone	0.882227	0.311877	0.408522
doxazosin	0.88221	0.295165	0.385352
montelukast	0.882198	0.297663	0.402918
chloroquine	0.882115	0.370707	0.477791
propantheline	0.882089	0.311315	0.406493
propylthiouracil	0.882058	0.30052	0.389448
mesoridazine	0.88202	0.343772	0.451209
tolazamide	0.881823	0.336268	0.440302
tacrine	0.8818	0.294143	0.384244
torasemide	0.881671	0.30752	0.400381
procyclidine	0.881668	0.321463	0.425594
17-hydroxyprogesterone-caproate	0.881628	0.304567	0.401413
cefazolin	0.881551	0.330602	0.443193
pimozide	0.881421	0.334477	0.438397
treprostinil	0.881334	0.33199	0.439886
promazine	0.88132	0.371538	0.476586
maraviroc	0.881319	0.332412	0.446385
tacrolimus	0.88126	0.347064	0.450559
edrophonium	0.88115	0.314438	0.416443
sotalol	0.881061	0.306931	0.398372
zidovudine	0.880971	0.326495	0.43051
ziprasidone	0.8809	0.2592	0.332922
gemfibrozil	0.880764	0.308628	0.411859
tizanidine	0.880729	0.264187	0.348088
temsirolimus	0.880638	0.346639	0.461785
zafirlukast	0.880636	0.317944	0.419826
pyrazinamide	0.880613	0.266543	0.34828
prilocaine	0.880572	0.272166	0.366228
elvitegravir	0.880397	0.245478	0.320912
meclofenamic-acid	0.880144	0.279286	0.380492
medroxyprogesterone	0.88002	0.282754	0.376045
bosentan	0.879895	0.322265	0.427099
azacitidine	0.879882	0.277706	0.372349
losartan	0.879805	0.333676	0.439869
vemurafenib	0.879747	0.320356	0.419692
simvastatin	0.879709	0.34705	0.463533
amoxicillin	0.879513	0.240918	0.322931
doxycycline	0.8794	0.263105	0.345235
bosutinib	0.879378	0.284423	0.376015
pemetrexed	0.879268	0.328155	0.439904
tropicamide	0.87903	0.255882	0.343369
bimatoprost	0.878948	0.294779	0.398091
midodrine	0.878895	0.277944	0.367509
ruxolitinib	0.87886	0.28762	0.384629
sunitinib	0.878833	0.278943	0.362663
bumetanide	0.878728	0.256608	0.341467
iloperidone	0.878537	0.279498	0.371748
tigecycline	0.878517	0.209045	0.272494
pyrimethamine	0.87797	0.282759	0.3746
memantine	0.877924	0.312788	0.412536
diltiazem	0.877542	0.221895	0.303483
sildenafil	0.877428	0.317886	0.420895
quinine	0.877104	0.339209	0.441198
thalidomide	0.877062	0.337559	0.462238
fluocinonide	0.876829	0.256845	0.352072
zileuton	0.876576	0.36066	0.484889
nimodipine	0.87617	0.309125	0.405164
norepinephrine	0.875908	0.305274	0.42075
nafcillin	0.875892	0.270247	0.356336
ritonavir	0.875619	0.246154	0.318444
clonidine	0.87494	0.300552	0.409144
sulfafurazole	0.874933	0.272611	0.371043
palbociclib	0.87444	0.224278	0.288454
olaparib	0.874311	0.329237	0.433254
phenoxybenzamine	0.873972	0.317831	0.426397
hydrocortisone	0.873831	0.288707	0.391026
podophyllotoxin	0.873543	0.231515	0.312998
cyclophosphamide	0.873531	0.258452	0.360072
fluvoxamine	0.87305	0.262302	0.34216
norethindrone	0.872431	0.240072	0.327344
pyrvinium-pamoate	0.872259	0.210487	0.282692
verapamil	0.872147	0.317402	0.425547
metyrapone	0.871941	0.284798	0.398707
ramipril	0.871821	0.335284	0.459918
ganciclovir	0.871743	0.211263	0.285615
labetalol	0.871409	0.310243	0.42317
imatinib	0.871289	0.140195	0.194041
lovastatin	0.87067	0.301316	0.418706
rifabutin	0.870323	0.1856	0.25281
menadione	0.870244	0.282419	0.378248
clozapine	0.87012	0.253909	0.342945
altretamine	0.86844	0.270156	0.352445
amcinonide	0.86656	0.224968	0.305555
lapatinib	0.865963	0.249603	0.318167
raltegravir	0.865755	0.167765	0.225231
sulfacetamide	0.865171	0.267704	0.363279
propafenone	0.864229	0.213787	0.313841
dantrolene	0.863361	0.10684	0.150849
idarubicin	0.863216	0.199459	0.278038
chlorpromazine	0.862766	0.224471	0.322369
tofacitinib	0.862534	0.107734	0.147932
ingenol	0.862313	0.123881	0.207658
primidone	0.860618	0.236376	0.312428
vecuronium	0.859214	0.179428	0.228634
vinorelbine	0.858298	0.20446	0.266069
paroxetine	0.857604	0.187292	0.253363
erythromycin	0.857441	0.236718	0.320954
erlotinib	0.856164	0.227368	0.316331
teniposide	0.856147	0.104896	0.138541
mesna	0.853618	0.195626	0.265424
fluconazole	0.853564	0.1741	0.23786
valsartan	0.851702	0.23574	0.30836
tretinoin	0.851393	0.253442	0.33391
repaglinide	0.85086	0.262788	0.35466
varenicline	0.850366	0.203973	0.268952
atovaquone	0.847548	0.268382	0.374981
brimonidine	0.845982	0.185089	0.24828
alimemazine	0.845843	0.289185	0.37064
acebutolol	0.844739	0.256656	0.37952
cefuroxime	0.843333	0.225133	0.324854
spectinomycin	0.84306	0.201016	0.298587
doxercalciferol	0.840766	0.243482	0.342165
galantamine	0.838482	0.249846	0.397835
etodolac	0.832434	0.202178	0.256695
profenamine	0.829668	0.241082	0.321446
sorafenib	0.828552	0.0234824	0.0515293
stavudine	0.822725	0.227124	0.330279
cefoxitin	0.822377	0.201784	0.299756
ethinyl-estradiol	0.821776	0.217946	0.328658
fludarabine	0.81976	0.155525	0.194094
liothyronine	0.815486	0.214166	0.306426
levonorgestrel	0.81302	0.159376	0.239436
eplerenone	0.812562	0.151973	0.214704
methimazole	0.806569	0.205534	0.310255
niclosamide	0.804652	0.0454541	0.0878108
ofloxacin	0.804584	0.145911	0.228578
mephenytoin	0.804562	0.242133	0.351888
nicotine	0.802681	0.210851	0.317318
icosapent	0.802428	0.203618	0.301902
tranylcypromine	0.801056	0.207072	0.286198
fluorometholone	0.799083	0.244605	0.337919
nizatidine	0.796743	0.138466	0.170619
bendroflumethiazide	0.79643	0.167027	0.265115
molindone	0.793871	0.227993	0.360062
oxybutynin	0.793729	0.179734	0.281502
nabumetone	0.789436	0.218741	0.323176
acarbose	0.789202	0.176621	0.272565
orphenadrine	0.788851	0.0698127	0.0829591
ascorbic-acid	0.778523	0.161155	0.302887
rivaroxaban	0.775013	0.132365	0.193085
calcipotriol	0.771	0.188649	0.275114
dipivefrine	0.770559	0.173866	0.260664
doxepin	0.765196	0.0901095	0.120104
dopamine	0.764978	0.146447	0.224321
pargyline	0.760813	0.102139	0.143941
tetrabenazine	0.758999	0.212967	0.314795
isradipine	0.755554	0.18239	0.26628
tocainide	0.754547	0.197755	0.280539
dipyridamole	0.742901	0.135189	0.18134
iocetamic-acid	0.740259	0.181623	0.262076
letrozole	0.729718	0.0804843	0.161229
budesonide	0.728995	0.236691	0.311193
isotretinoin	0.728709	0.155375	0.220843
mirtazapine	0.713397	0.119079	0.176955
metoprolol	0.703212	0.0979107	0.143062
naphazoline	0.690466	0.0368071	0.0544804
etoposide	0.669452	0.112377	0.145916
ranolazine	0.667116	0.156392	0.23002
griseofulvin	0.650728	0.0191213	0.0203344
lidocaine	0.648604	0.129835	0.190796
metaxalone	0.643721	0.10408	0.142243
buspirone	0.63972	0.130698	0.170464
nevirapine	0.623355	0.0724342	0.145261
demeclocycline	0.614533	0.0996065	0.174842
articaine	0.597927	0.142667	0.248641
fludroxycortide	0.597494	0.158872	0.223679
quinethazone	0.593374	0.148521	0.20873
vorinostat	0.588465	0.0917807	0.124796
fenofibrate	0.584285	0.0683592	0.0711512
pantoprazole	0.54632	0.0404837	0.0633553
ipratropium	0.511506	0.0404957	0.0445236
mefloquine	0.478348	0.011259	0.00816691
febuxostat	0.459236	0.0561284	0.0494964
nilotinib	0.419479	0.013295	0.0186119
tamoxifen	0.391105	0.0601557	0.0770149
flutamide	0.375083	0.0251082	0.0288144
prednicarbate	0.351261	0.108232	0.144849
moxifloxacin	0.350224	0.022528	0.0159847
metrizamide	0.345148	0.0877963	0.135954
axitinib	0.32794	-0.0769251	-0.10068
escitalopram	0.32447	0.0653409	0.0875049
pindolol	0.311395	0.0314392	0.0522219
ropinirole	0.298922	0.0203837	0.0408332
estradiol-valerate	0.277363	-0.0257323	-0.0607555
flecainide	0.269074	0.0570101	0.0719246
tiabendazole	0.26281	0.0695938	0.103252
auranofin	0.252357	-0.133182	-0.16484
linezolid	0.228016	-0.0876228	-0.108509
rimexolone	0.223717	0.126396	0.168583
mebendazole	0.21194	-0.161794	-0.21424
propofol	0.209082	0.0546909	0.0930055
desipramine	0.194069	0.0114545	0.0126563
felbamate	0.187828	-0.013436	-0.0157502
chlortetracycline	0.184946	0.0881385	0.137576
carbinoxamine	0.181499	0.0852794	0.129513
ceforanide	0.18114	0.0955641	0.152371
estropipate	0.157864	0.0168487	0.032095
fenoldopam	0.147977	0.00264623	-0.0211992
atomoxetine	0.145883	-0.00757906	-0.0034504
levocabastine	0.142949	0.0345798	0.0840941
pravastatin	0.135854	0.0594496	0.0680673
benzthiazide	0.119782	0.0487561	0.0702847
gemcitabine	0.111001	-0.198428	-0.249239
halcinonide	0.0990291	0.00543736	0.00336666
zonisamide	0.0824438	0.0614451	0.12303
probucol	0.0694792	0.0143636	0.0207071
ibuprofen	0.0612674	0.0724048	0.121
crizotinib	0.0272795	-0.104466	-0.137111
danazol	0.0262825	0.0301901	0.0253973
floxuridine	0.0191757	-0.107719	-0.167383
mifepristone	0.0165275	-0.0666939	-0.09348
bupropion	0.000260122	0.0316726	0.0554532
triamcinolone	-0.0101298	0.10224	0.151289
capecitabine	-0.0356571	-0.103218	-0.141056
fluvastatin	-0.0678094	-0.0142551	-0.0213089
hexylcaine	-0.0685525	-0.000197166	-0.00291339
temozolomide	-0.0817996	-0.037859	-0.0458705
mitoxantrone	-0.0887131	0.230137	0.330895
iobenguane	-0.0903951	0.0301109	0.0275782
medrysone	-0.112187	0.00700399	0.0194785
docetaxel	-0.11261	-0.127671	-0.161285
ethotoin	-0.138463	0.0347507	0.0660399
digoxin	-0.141723	-0.366364	-0.490261
carbidopa	-0.141924	-0.074092	-0.115728
fexofenadine	-0.147545	0.00499052	0.0181949
everolimus	-0.153484	-0.0225021	-0.0406846
calcifediol	-0.174463	0.0192805	0.00535935
dasatinib	-0.177878	-0.0969822	-0.139009
sertraline	-0.191314	-0.0306745	-0.0323153
betamethasone	-0.201643	0.082221	0.114853
crotamiton	-0.231438	0.0780278	0.11805
spironolactone	-0.245176	0.0341532	0.0423103
amitriptyline	-0.2472	0.0634445	0.0976242
sirolimus	-0.251377	-0.0577126	-0.0730653
iloprost	-0.255945	-0.165809	-0.21704
mefenamic-acid	-0.27491	-0.0111158	-0.0351932
econazole	-0.282838	0.00589059	0.0043936
diphemanil	-0.287947	0.0465454	0.068601
prednisolone	-0.288932	-0.0355338	-0.0342614
celecoxib	-0.305706	0.0340618	0.0305274
carteolol	-0.33287	-0.0284748	-0.0389617
tolmetin	-0.354976	-0.00702382	-0.00738164
estradiol	-0.363126	-0.0174918	-0.0264779
cinacalcet	-0.369981	-0.020654	-0.0417405
droperidol	-0.395862	-0.0104526	-0.0384606
norgestrel	-0.396818	-0.179801	-0.221292
nilutamide	-0.398891	-0.0422516	-0.0866329
lamotrigine	-0.399954	-0.148786	-0.190948
triamterene	-0.404481	0.00753781	0.00635264
ketoprofen	-0.412364	-0.0438324	-0.0920096
mitotane	-0.420663	0.0190056	0.0231794
dihydroergotamine	-0.429285	-0.0108981	-0.00260178
loxapine	-0.431589	0.0530635	0.0438132
methantheline	-0.439328	-0.0181432	-0.0248678
entecavir	-0.439925	-0.0636288	-0.0867943
mepyramine	-0.453149	-0.0129277	-0.0131504
mephentermine	-0.455887	-0.0356953	-0.0826093
amantadine	-0.457528	-0.0504937	-0.0740544
nateglinide	-0.459043	0.0250898	0.00121545
ketorolac	-0.4603	-0.0260974	-0.0233055
primaquine	-0.466471	-0.069084	-0.125696
etomidate	-0.468868	-0.119813	-0.139578
timolol	-0.473249	0.00914394	0.0207985
flavoxate	-0.488075	-0.0494772	-0.0806435
finasteride	-0.49674	0.00709607	-0.00266924
fulvestrant	-0.507897	-0.029976	-0.0410298
rosuvastatin	-0.508872	-0.00489094	0.00393906
hydralazine	-0.508976	-0.0473328	-0.0819237
cilostazol	-0.51488	-0.0284201	-0.022649
pheniramine	-0.529795	-0.077089	-0.12958
acitretin	-0.534417	-0.0424291	-0.0882006
metolazone	-0.536947	-0.0163033	-0.00561479
fluoxetine	-0.540897	-0.00824487	-0.00366663
scopolamine	-0.542408	-0.0412926	-0.0652147
praziquantel	-0.549847	-0.0881751	-0.11751
estrone	-0.5649	-0.0286497	-0.0444742
propoxycaine	-0.566766	-0.00715066	-0.0169926
phentolamine	-0.568169	0.0103463	0.00709829
tolbutamide	-0.570097	-0.0435547	-0.0576462
proxymetacaine	-0.571061	-0.152369	-0.235291
procainamide	-0.571122	-0.06222	-0.0816947
benzonatate	-0.579508	-0.0662339	-0.0890646
maprotiline	-0.580489	-0.00520616	-0.0423768
exemestane	-0.584345	-0.0229858	-0.0438243
bicalutamide	-0.587749	0.0172022	0.0252069
rimantadine	-0.587947	-0.0573959	-0.0823658
amiloride	-0.588648	-0.184077	-0.296352
belinostat	-0.591407	-0.163981	-0.225313
toremifene	-0.599519	-0.0495468	-0.064124
perphenazine	-0.604203	-0.0622589	-0.106413
diclofenac	-0.609144	-0.0275234	-0.040475
NECA	-0.612416	-0.0860465	-0.109487
amoxapine	-0.621689	-0.0366585	-0.0950969
sulconazole	-0.62191	-0.047832	-0.0949653
biotin	-0.627764	-0.0352502	-0.0405972
quinapril	-0.632909	-0.0601547	-0.0908091
butoconazole	-0.635396	-0.0329929	-0.0669476
dienestrol	-0.637735	-0.0973281	-0.11948
panobinostat	-0.64433	-0.0768757	-0.10002
mestranol	-0.655667	-0.08354	-0.147172
diazoxide	-0.671224	-0.117334	-0.171313
reserpine	-0.671363	-0.035433	-0.0600138
raloxifene	-0.675437	-0.0929887	-0.122897
bromocriptine	-0.677517	-0.0593705	-0.105999
amodiaquine	-0.677733	-0.118809	-0.143333
estradiol-cypionate	-0.686344	-0.076059	-0.103493
mometasone	-0.687763	-0.0750837	-0.0986214
milrinone	-0.687885	-0.037873	-0.0513421
nortriptyline	-0.68946	-0.140214	-0.215962
piperacetazine	-0.690024	-0.0819148	-0.122769
donepezil	-0.691368	-0.0694903	-0.101452
tubocurarine	-0.692919	-0.0519501	-0.087281
quinidine	-0.694735	-0.0586519	-0.0947791
trazodone	-0.694988	-0.0495913	-0.0657369
irinotecan	-0.697614	-0.305579	-0.447247
anastrozole	-0.699325	-0.107889	-0.19253
cimetidine	-0.699719	-0.0350047	-0.0516766
methysergide	-0.712588	-0.0899482	-0.119937
cyclopentolate	-0.712616	-0.0495669	-0.0653679
epirubicin	-0.713023	0.106473	0.15065
prochlorperazine	-0.713254	-0.114072	-0.155308
procarbazine	-0.716322	-0.068325	-0.0827404
pioglitazone	-0.719614	-0.126798	-0.155973
digitoxin	-0.725375	-0.41448	-0.558654
dydrogesterone	-0.72616	-0.123448	-0.163704
naltrexone	-0.727893	-0.0377379	-0.0371588
glimepiride	-0.729233	-0.119469	-0.164733
glipizide	-0.73165	-0.144153	-0.242155
noretynodrel	-0.732665	-0.201195	-0.272124
topotecan	-0.734579	-0.0537927	-0.0803737
ranitidine	-0.735609	-0.0541325	-0.0792247
tadalafil	-0.735828	-0.106069	-0.148931
albendazole	-0.739744	-0.159209	-0.230817
nalbuphine	-0.741677	-0.0868437	-0.111869
salmeterol	-0.742564	-0.111924	-0.167707
lopinavir	-0.743297	-0.172679	-0.28337
rizatriptan	-0.743701	-0.124118	-0.172495
thiothixene	-0.744789	-0.104567	-0.197292
acetohydroxamic-acid	-0.747056	-0.113162	-0.171911
diethylcarbamazine	-0.747509	-0.0502282	-0.0834193
methocarbamol	-0.749401	-0.172644	-0.281755
bisacodyl	-0.750005	-0.0972474	-0.141508
doxylamine	-0.750212	-0.135194	-0.194169
oxybenzone	-0.750539	-0.16377	-0.235445
moexipril	-0.750968	-0.0645631	-0.0645034
protriptyline	-0.754146	-0.113122	-0.1503
cefotiam	-0.754279	-0.0960912	-0.143155
fluphenazine	-0.754996	-0.0787619	-0.144389
chloroxine	-0.755828	-0.149642	-0.226987
dextromethorphan	-0.756303	-0.0882321	-0.12359
oxaprozin	-0.756549	-0.0796802	-0.129395
haloperidol	-0.757063	-0.126405	-0.178602
dobutamine	-0.758579	-0.0995092	-0.150367
dicycloverine	-0.759922	-0.0869481	-0.110823
chlorambucil	-0.762609	-0.145081	-0.203023
aminoglutethimide	-0.762829	-0.108062	-0.164133
bepridil	-0.765094	-0.133399	-0.182558
phenazopyridine	-0.765538	-0.173493	-0.2579
trimethobenzamide	-0.765662	-0.120673	-0.182585
acetylcholine	-0.76662	-0.113148	-0.183557
ribavirin	-0.766754	-0.21662	-0.312251
formoterol	-0.767214	-0.233366	-0.338525
clemastine	-0.768408	-0.127559	-0.167432
nadolol	-0.768712	-0.0945962	-0.110683
brinzolamide	-0.770642	-0.0814148	-0.128005
mercaptopurine	-0.771354	-0.137551	-0.205678
flunisolide	-0.775349	-0.0813104	-0.102514
thiotepa	-0.775921	-0.134184	-0.187519
diclofenamide	-0.776127	-0.0899599	-0.111753
clofibrate	-0.77637	-0.0905624	-0.140809
metoclopramide	-0.780466	-0.214255	-0.301631
telmisartan	-0.780878	-0.123024	-0.183714
cilastatin	-0.781308	-0.140479	-0.203739
riboflavin	-0.784062	-0.113886	-0.138344
diphenidol	-0.784739	-0.121747	-0.179784
leflunomide	-0.784916	-0.133934	-0.24019
betaxolol	-0.788871	-0.153942	-0.212302
ivermectin	-0.789716	-0.201417	-0.291342
vardenafil	-0.791151	-0.0838001	-0.123774
norgestimate	-0.791831	-0.185907	-0.258715
flumazenil	-0.791991	-0.173712	-0.231985
triflupromazine	-0.792824	-0.190573	-0.277668
prednisone	-0.79309	-0.113497	-0.159991
progesterone	-0.796342	-0.104384	-0.144421
guanfacine	-0.796962	-0.146201	-0.214355
chlorprothixene	-0.796965	-0.0985347	-0.128481
riluzole	-0.798236	-0.232192	-0.354574
famciclovir	-0.798904	-0.244562	-0.336525
tripelennamine	-0.799399	-0.156547	-0.259567
ezetimibe	-0.801167	-0.165223	-0.258448
sitagliptin	-0.801663	-0.203155	-0.287542
risperidone	-0.802403	-0.172239	-0.226309
brompheniramine	-0.805139	-0.131506	-0.170167
nelfinavir	-0.805684	-0.172273	-0.268925
trioxsalen	-0.80693	-0.0961685	-0.18986
disopyramide	-0.807974	-0.172094	-0.260986
alfuzosin	-0.808161	-0.123869	-0.172885
enalapril	-0.809223	-0.164093	-0.208155
mexiletine	-0.809591	-0.103824	-0.166887
piroxicam	-0.811365	-0.155254	-0.211579
biperiden	-0.811545	-0.154321	-0.197923
palonosetron	-0.812372	-0.130414	-0.193262
saquinavir	-0.812602	-0.167577	-0.257151
bortezomib	-0.814739	-0.281665	-0.418241
desoximetasone	-0.816006	-0.216513	-0.318176
cladribine	-0.816404	-0.354985	-0.492412
triclosan	-0.81951	-0.200714	-0.291806
doxorubicin	-0.820286	-0.196589	-0.282392
methylergometrine	-0.822299	-0.17049	-0.221775
oxymetazoline	-0.822783	-0.231623	-0.35226
prazosin	-0.82292	-0.141931	-0.197431
naftifine	-0.824553	-0.179876	-0.247264
felodipine	-0.8252	-0.131832	-0.184314
quetiapine	-0.826166	-0.152812	-0.221164
trimipramine	-0.826647	-0.195014	-0.283469
propranolol	-0.828011	-0.21279	-0.34116
zolmitriptan	-0.829771	-0.142542	-0.193469
venlafaxine	-0.830524	-0.187091	-0.244936
isocarboxazid	-0.831245	-0.214026	-0.305867
cetirizine	-0.831288	-0.264315	-0.387503
irbesartan	-0.831354	-0.211328	-0.287185
lypressin	-0.831358	-0.251683	-0.3837
amlodipine	-0.832382	-0.196003	-0.300602
diflunisal	-0.832821	-0.279772	-0.372099
ticlopidine	-0.833348	-0.178477	-0.21706
pirfenidone	-0.833597	-0.184092	-0.286135
citalopram	-0.834308	-0.282463	-0.397696
vinblastine	-0.834799	-0.261272	-0.369359
lamivudine	-0.835693	-0.241429	-0.361466
pentoxifylline	-0.835773	-0.184717	-0.250906
mycophenolic-acid	-0.836192	-0.182028	-0.296102
thiethylperazine	-0.836783	-0.252309	-0.320436
sertaconazole	-0.838808	-0.175738	-0.248571
doxapram	-0.840855	-0.19537	-0.282831
azithromycin	-0.841752	-0.293362	-0.412277
daunorubicin	-0.841774	-0.108127	-0.151602
vincristine	-0.842492	-0.268197	-0.366386
bisoprolol	-0.842526	-0.224415	-0.335254
terconazole	-0.842628	-0.270099	-0.389706
cabergoline	-0.844986	-0.215358	-0.319279
mepivacaine	-0.845104	-0.169574	-0.253957
balsalazide	-0.847023	-0.223147	-0.301734
ondansetron	-0.84878	-0.230576	-0.321534
aprepitant	-0.848795	-0.255369	-0.379796
mycophenolate-mofetil	-0.851147	-0.226136	-0.330864
clofarabine	-0.853307	-0.52508	-0.709279
amifostine	-0.853834	-0.22947	-0.306287
caffeine	-0.853984	-0.203435	-0.290256
ketotifen	-0.854009	-0.189157	-0.287784
methylprednisolone	-0.855604	-0.261561	-0.354824
dolasetron	-0.855801	-0.253943	-0.367011
afatinib	-0.856077	-0.313026	-0.434759
dactinomycin	-0.858794	-0.110133	-0.152829
nonoxynol-9	-0.859104	-0.305431	-0.439871
rifapentine	-0.860172	-0.326469	-0.487444
niacin	-0.860619	-0.271539	-0.404827
chlorphenamine	-0.860984	-0.220109	-0.282557
paclitaxel	-0.861472	-0.242139	-0.321362
pinacidil	-0.861919	-0.308658	-0.427915
clopidogrel	-0.862244	-0.308714	-0.415352
gefitinib	-0.862462	-0.257664	-0.35079
decitabine	-0.863319	-0.342596	-0.480787
voriconazole	-0.864546	-0.252583	-0.378099
ropivacaine	-0.864953	-0.286905	-0.405317
tinidazole	-0.865394	-0.264801	-0.363046
cisplatin	-0.865549	-0.262757	-0.346102
benazepril	-0.865796	-0.323779	-0.439367
oxyphenonium	-0.865841	-0.27575	-0.388513
cefaclor	-0.868089	-0.281383	-0.399635
mafenide	-0.868145	-0.366286	-0.528076
cyproheptadine	-0.868681	-0.333628	-0.489527
anagrelide	-0.868694	-0.367385	-0.500943
acyclovir	-0.869222	-0.310305	-0.45437
lofexidine	-0.869918	-0.222216	-0.317116
verteporfin	-0.870213	-0.25795	-0.366687
omeprazole	-0.870538	-0.235638	-0.334301
meloxicam	-0.871788	-0.378538	-0.505646
cefotaxime	-0.871905	-0.320886	-0.442926
cefdinir	-0.872004	-0.315687	-0.453239
duloxetine	-0.87205	-0.281256	-0.395975
perindopril	-0.872199	-0.286693	-0.385002
cefixime	-0.873137	-0.345191	-0.47909
acetylcysteine	-0.87373	-0.288943	-0.378215
ethambutol	-0.873888	-0.316979	-0.469596
pitavastatin	-0.874954	-0.335886	-0.468424
carvedilol	-0.875135	-0.360714	-0.501121
naproxen	-0.876412	-0.273053	-0.386913
glycopyrrolate	-0.876456	-0.339654	-0.46659
olopatadine	-0.876547	-0.357628	-0.495081
granisetron	-0.878856	-0.386176	-0.53194
dicloxacillin	-0.880479	-0.383704	-0.528291
terazosin	-0.880546	-0.365839	-0.50209
phenelzine	-0.886344	-0.293148	-0.39682
